# Supplementary material for: ‘Dusty core disease’ (DuCD): expanding morphological spectrum of RYR1 recessive myopathies
Source: Acta Neuropathol Commun. 2019 Jan 5;7:3. doi: 10.1186/s40478-018-0655-5 (PMC6320585; doi:10.1186/s40478-018-0655-5)
Supplement: Supplementary file 1 — Full genetic data. (XLSX 470 kb) [file 40478_2018_655_MOESM1_ESM.xlsx]

## Sheet: database_travail_john
patient	Allele	cDNA Variation	gnomAD_exomes_AF	gnomAD_genomes_AF	Mutation effect	Protein consequence	functionnal domain	MH Domain	Orthologous conservation	foldx prediction	reducing amount per allele (corrected if hypomorphic allele is in trans)	par allele	WB Qt(%)	CADD_phred	SIFT	PolyPhen	ACMG classification (using intervar)	with wb information	existing data	reference (PMID)	new mutation
p1	Allele 2	c.7025A>G	1.047929e-03	8.732212e-04	missense	p.N2342S	BSol	MH2	High	-0.146142	30.5	19.5	39	18.13	deleterious(0.02)	possibly_damaging(0.459)	4	5	rs147213895,CM042107	24033266;16917943;19825159;24195946;15221887;23826317
	Allele 1	c.3223C>T	1.624313e-05	-	missense	p.R1075W	SPRY2		High	2.82676	30.5	19.5	39	26.1	deleterious(0)	probably_damaging(1)	4	5	rs573649990,CM136213	23826317
p2	Allele 1	c.8692+131G>A	-	-	splice	allele loss	allele loss		High	NA	25	12.5	25	-	-	-	5		CS108390	20839240
	Allele 2	c.8692+131G>A	-	-	splice	allele loss	allele loss		High	NA	25	12.5	25	-	-	-	5		CS108390	20839240
p3	Allele 1	c.9413C>T	2.443574e-05	-	missense	p.P3138L	BSol		High	1.53623	33	17	34	26.6	deleterious(0)	probably_damaging(0.998)	3	5	rs762652935,CM108388	21062345
	Allele 2	c.11314C>T	1.224370e-05	-	missense	p.R3772W	CSol		High	0.0321926	33	17	34	31	deleterious(0)	probably_damaging(0.993)	3	5	rs763112609,CM091770	19191329
p4	Allele 1	c.9758T>C	3.680681e-05	-	missense	p.I3253T	BSol		High	2.29887	NA	NA	NA	20	deleterious(0)	probably_damaging(0.966)	3		rs375626634,CM136219	18414213
	Allele 2	c.8953C>T	-	-	nonsense	p.R2985*	allele loss		High	NA	NA	NA	NA	50	-	-	5		rs1381679767,CM136217,COSM4753226	23826317
p5	Allele 1	c.14170A>C	-	-	missense	p.K4724Q	(S2S3)	MH3	High	0.870917	NA	NA	NA	24.4	deleterious(0)	probably_damaging(0.991)	3		rs118192141,CM032667	20301565;1293708
	Allele 2	c.13949T>C	-	-	missense	p.L4650P	pVSD	MH3	Moderate	4.93041	NA	NA	NA	25.6	deleterious(0)	possibly_damaging(0.69)	5		rs118192138,CM032666	20301565;1293708
p6	Allele 1	c.14731G>A	4.062663e-06	-	missense	p.E4911K	Pore	MH3	High	-0.478031	37.5	12.5	25	29.2	deleterious(0)	probably_damaging(0.995)	4	5	rs886044196,CM108384	21062345
	Allele 2	c.7006C>T	4.061178e-06	-	missense	p.R2336C	BSol	MH2	High	1.9287	37.5	12.5	25	25.4	deleterious(0)	possibly_damaging(0.827)	4	5	rs1218605372,CM108385,COSM1290942	21062345
p7	Allele 2	c.14731G>A	4.062663e-06	-	missense	p.E4911K	Pore	MH3	High	-0.478031	22	28	56	29.2	deleterious(0)	probably_damaging(0.995)	3	4	rs886044196,CM108384	21062345
	Allele 1	c.10616G>A	1.564639e-03	2.271400e-03	missense	p.R3539H	BSol		High	0.694033	22	28	56	26.1	deleterious(0)	possibly_damaging(0.869)	3	4	rs143987857,HM050037	25741868;24033266;24055113;24195946;22473935;18253926;23558838;24433488;19015156;23127960
p8	Allele 2	c.631+1G>A	-	-	splice	allele loss	allele loss		High	NA	NA	NA	NA	-	-	-	5		-	-	1
	Allele 1	c.14717C>T	4.062299e-06	-	missense	p.A4906V	Pore	MH3	High	1.5514	NA	NA	NA	24.7	tolerated(0.06)	probably_damaging(0.996)	4		rs118192153,CM013596	20301565
p9	Allele 1	c.10348-6C>G	2.03e-05	0.000129	splice	partial allele loss	partial allele loss		High	NA	46.5	3.5	7	-	-	-	5		rs193922837,CS081985	18253926
	Allele 1	c.14524G>A	7.721255e-05	6.468305e-05	missense	p.V4842M	Pore	MH3	High	-1.09003	43	3.5	7	32	deleterious(0)	probably_damaging(0.999)	4	5	rs193922879,CM081775	27854218;20839240;18253926
	Allele 2	c.13660- ?_14646- ?del987nt.	-	-	deletion	p.N4554_T4882del	allele loss		High	NA	50	3.5	7				5		-	28818389
p10	Allele 2	c.10561G>T	-	-	missense	p.G3521C	BSol		High	2.24978	44.5	5.5	11	33	deleterious(0)	probably_damaging(1)	3	4	CM108387,COSM1664019	21062345
	Allele 1	c.9605C>T	-	-	missense	p.P3202L	BSol		High	6.50012	44.5	5.5	11	27	deleterious(0)	probably_damaging(0.998)	3	4	rs754002399,CM108386	21062345
p11	Allele 2	c.6891+1G>T	-	-	Insertion	p.K2297-2298VinsLWR	BSol	MH2	High	NA	NA	NA	NA	-	-	-	5		COSM342279	28818389
	Allele 1	c.325C>T	7.314159e-05	9.707481e-05	missense	p.R109W	NTD-A	MH1	Moderate	12.5276	NA	NA	NA	34	deleterious(0)	probably_damaging(1)	4	5	rs118192173,CM064209,COSM5487208	18414213;17033962;17483490;16940308;16380615;16940
p12	Allele 2	c.8342_8343delTA	8.181e-06	9.69e-05	Frameshift	p.I2781Rfs*49	allele loss		NA	NA	NA	NA	NA	-	-	-	5		-	20839240
	Allele 1	c.14524G>A	7.721255e-05	6.468305e-05	missense	p.V4842M	Pore	MH3	High	-1.09003	NA	NA	NA	32	deleterious(0)	probably_damaging(0.999)	4	5	rs193922879,CM081775	27854218;20839240;18253926
	Allele 1	c.10348-6C>G	2.03e-05	0.000129	splice	partial allele loss	partial allele loss		NA	NA	NA	NA	NA	-	-	-	5		rs193922837,CS081985	18253926
p13	Allele 2	c.6933delC	-	-	Frameshift	p.M2312Cfs*118	allele loss		High	NA	50	0	NA	-	-	-	5		-	-	1
	Allele 1	c.11999_12001del	-	-	deletion <=> missense	p.M4000del	CSol	MH3	High	NA	25	25	NA	-	-	-	4	5	-	-	1
p14	Allele 2	c.14483T>G	-	-	missense	p.L4828R	Pore	MH3	High	4.86916	31.5	18.5	37	25.3	deleterious(0)	probably_damaging(0.999)	4	5	-	-	not count
	Allele 1	c.6418C>T	2.852509e-05	-	missense	p.R2140W	JSol		Moderate	0.889959	31.5	18.5	37	24.2	deleterious(0)	possibly_damaging(0.798)	3	4	rs750275456	-	not count
p15	Allele 2	c.14483T>G	-	-	missense	p.L4828R	Pore	MH3	High	4.86916	34	16	32	25.3	deleterious(0)	probably_damaging(0.999)	4	5	-	-	1
	Allele 1	c.6418C>T	2.852509e-05	-	missense	p.R2140W	JSol		Moderate	0.889959	34	16	32	24.2	deleterious(0)	possibly_damaging(0.798)	3	4	rs750275456	-
p16	Allele 2	c.1897C>T	-	-	nonsense	p.Q633*	allele loss		High	NA	50	0	41	39	-	-	5		-	-	1
	Allele 1	c.7372C>T	4.063158e-06	3.234153e-05	missense	p.R2458C	BSol	MH2	High	1.74038	9	41	41	27.8	deleterious(0)	probably_damaging(0.99)	3	4	rs28933397,CM981784	16835904;9450902;16958617
p17	Allele 1	c.2648T>C	-	-	missense	p.L883P	RY1&2		Moderate	5.64724	NA	NA	NA	25.7	deleterious(0)	probably_damaging(0.953)	4		-	-	1
	Allele 2	c.9157C>T	4.062035e-06	-	nonsense	p.R3053*	NA		High	NA	NA	NA	NA	53	-	-	5		rs1374378105	28269792
p18	Allele 1	c.4711A>G;c.10097G>A;c.11798A>G	6.035e-04; 9.143e-04; 9.225e-04	0.0008733; 0.0008498; 0.0008406	missense	p.I1571V;R3366H;Y3933C	SPRY3; BSol;CSol	MH3(Y3933C)	Low,Moderate;High	0.284625 , 4.74455, 2.4149	17	16.5	33				4	5	rs146429605,CM112513; rs137932199,CM114200;rs147136339,CM085678,COSM1581625	18414213; 16917943;1673208;18414213;24195946;21674524 18414213;18564801;24195946;20681998;22473935;23558838;21674524
	Allele 2	c.2361delG	-	-	nonsense	p.Val788Cysfs*96	allele loss		High	NA	50	0	33	-	-	-	5		-	-	1
p19	Allele 1	c.4225C>T	-	-	nonsense	p.R1409*	allele loss		NA	NA	50	11.5	23	40	-	-	5		rs587784376	18414213
	Allele 2	c.14126C>T	4.496476e-05	3.233316e-05	missense	p.T4709M	(S2S3)	MH3	High	0.61844	27	11.5	23	27	deleterious(0)	possibly_damaging(0.877)	4	5	rs118192140,CM073322,COSM6050457	17033962;24088041;26633545;17483490;22473935;20301565
p20	Allele 2	duplication at least exon 99-106	-	-	duplication	allele loss	allele loss		NA	NA	NA	NA	NA				5		-	29802573
	Allele 1	c.7615-3T>A	-	-	splice	partial allele loss	partial allele loss		NA	NA	NA	NA	NA	-	-	-	5		-	29802573
p21	Allele 2	c.4711A>G;c.10097G>A;c.11798A>G	6.035e-04; 9.143e-04; 9.225e-04	0.0008733; 0.0008498; 0.0008406	missense	p.I1571V;R3366H;Y3933C	SPRY3; BSol;CSol	MH3(Y3933C)	Low,Moderate;High	0.284625 , 4.74455, 2.4149	NA	NA	NA				4		rs146429605,CM112513; rs137932199,CM114200;rs147136339,CM085678,COSM1581625
	Allele 1	c.14731G>A	4.062663e-06	-	missense	p.E4911K	Pore	MH3	High	-0.478031	NA	NA	NA	29.2	deleterious(0)	probably_damaging(0.995)	4		rs886044196,CM108384	21062345
p22	Allele 2	c.12541G>A	-	-	missense	p.E4181K	TaF	MH3	High	3.72146	NA	NA	NA	26.1	deleterious(0)	probably_damaging(0.972)	3		CM108383	21062345
	Allele 1	c.14939C>T	8.124401e-06	-	missense	p.T4980M	CTD		High	-1.78561	NA	NA	NA	26	deleterious(0)	probably_damaging(0.996)	3		rs398123471,CM117521,COSM385043	23757202
p23	Allele 1	c.9892G>A	6.160265e-05	3.240441e-05	loss of 231 nt in ex.66 +missense	p.A3298T/splice	BSol		Moderate	NA	50	9	18	10.5	tolerated(0.72)	benign(0.007)	3		rs544339193,COSM1393415	-
	Allele 2	c.4953_4970dup	-	-	insertion	p.E1651_L1656dup	SPRY3		High	NA	32	18	18	-	-	-	4		-	-	1
p24	Allele 1	c.644G>A	-	-	missense	p.G215E	NTD-B	MH1	High	9.65064	NA	NA	NA	25.8	deleterious(0)	probably_damaging(1)	4		rs118192115,CM032665	20301565;1293708
	Allele 2	c.1840C>T	9.745322e-05	1.940241e-04	missense	p.R614C	SPRY1	MH1	High	0.611458	NA	NA	NA	35	deleterious(0)	probably_damaging(0.999)	4		rs118192172,CM910349	18564801;24195946;7586638;7889656;1329581;1639409;1774073;1774074;1862346;7511586;7762556;8401544;8828983;75;9520251
p25	Allele 1	c.6721C>T	1.463438e-04	1.293996e-04	nonsense	p.R2241*	allele loss		High	NA	50	0	42		-	-	5		rs200563280, CM101555, COSM4077783	18414213;24195946;24088041;26633545;27854218;21911697;22473935;25476234;23553787;23919265;20080402;2495145
	Allele 2	c.7268T>A	2.436944e-05	-	missense	p.M2423K	BSol	MH2	High	2.07442	8	21	42	24	deleterious(0)	possibly_damaging(0.888)	4	5	rs118192174,CM057506	17033962;17483490;17365175;16380615;7299413;18253
p26	Allele 1	c.14537C>T	-	-	missense	p.A4846V	Pore	MH3	High	-0.0920335	18.5	31.5	63	28	tolerated(0.08)	probably_damaging(0.996)	4		rs118192143,CM070259	17204054
	Allele 2	c.4711A>G;c.10097G>A;c.11798A>G	6.035e-04; 9.143e-04; 9.225e-04		missense	p.I1571V;R3366H;Y3933C	SPRY3; BSol;CSol	MH3(Y3933C)	Low,Moderate;High	0.284625 , 4.74455, 2.4149	18.5	31.5	63				4		rs146429605,CM112513; rs137932199,CM114200;rs147136339,CM085678,COSM1581625	18414213; 16917943;1673208;18414213;24195946;21674524 18414213;18564801;24195946;20681998;22473935;23558838;21674524
p27	Allele 1	c.6617C>T	1.219235e-05	3.231018e-05	missense	p.T2206M	BSol	MH2	High	-2.93257	11.5	38.5	77	25.4	deleterious(0)	probably_damaging(0.999)	5		rs118192177,CM981782,CM992214	25741868;16917943;16835904;12434264;12059893;9497245;12220451;25558065;18564;19919814
	Allele 2	c.6617C>T	1.219235e-05	3.231018e-05	missense	p.T2206M	BSol	MH2	High	-2.93257	11.5	38.5	77	25.4	deleterious(0)	probably_damaging(0.999)	5		rs118192177,CM981782,CM992214	25741868;16917943;16835904;12434264;12059893;9497245;12220451;25558065;18564;19919814
p28	Allele 1	c.7304G>T	-	-	missense	p.R2435L	BSol	MH2	High	-0.476839	NA	NA	NA	24.1	deleterious(0)	probably_damaging(0.982)	4		rs28933396,CM930667,CM991120	16917943;19513315;16835904;8220422;8661021;9030597;12434;16732084;17483490
	Allele 2	c.7304G>T	-	-	missense	p.R2435L	BSol	MH2	High	-0.476839	NA	NA	NA	24.1	deleterious(0)	probably_damaging(0.982)	4		rs28933396,CM930667,CM991120	16917943;19513315;16835904;8220422;8661021;9030597;12434;16732084;17483490
p29	Allele 1	c.13502C>T	2.049393e-03	5.438653e-03	missense	p.P4501L	und	MH3	Moderate	6.92979	30	20	40	22.6	tolerated(0.16)	benign(0.408)	3	4	rs73933023,CM091772	25741868;2419594
	Allele 2	c.14386T>C	-	-	missense	p.Y4796H	pVSD	MH3	High	4.24979	30	20	40	23.8	deleterious(0)	probably_damaging(0.999)	3	4	-	-	1
p30	Allele 1	c.11708G>A	1.218175e-05	-	missense	p.R3903Q	CSol		High	1.67943	27.5	22.5	45	28.4	deleterious(0)	probably_damaging(0.994)	4	5	rs148399313,CM063115,COSM3771047	16917943;168359
	Allele 2	c.11708G>A	1.218175e-05	-	missense	p.R3903Q	CSol		High	1.67943	27.5	22.5	45	28.4	deleterious(0)	probably_damaging(0.994)	4	5	rs148399313,CM063115,COSM3771047	16917943;168359
p31	Allele1	c.10348-6C>G	2.03e-05	0.000129	splice	partial allele loss	partial allele loss		High	NA	36	14	14	-	-	-	5		rs193922837,CS081985	18253926
	Allele 1	c.14524G>A	7.721255e-05	6.468305e-05	missense	p.V4842M	Pore	MH3	High	-1.09003	36	14	14	32	deleterious(0)	probably_damaging(0.999)	4	5	rs193922879,CM081775	27854218;20839240;18253926
	Allele 2	c.7324-1G>T	-	-	splice	c.7324-1G>T	NA		High	NA	50	0	14	-	-	-	5		rs193922814,CS081984	18253926
p32	Allele 1	c.2938C>T	-	-	nonsense	p.Q180*	allele loss		High	NA	50	0	47	37	-	-	5		-	-
	Allele 2	c.7372C>T	4.063158e-06	3.234153e-05	missense	p.R2458C	BSol	MH2	High	1.74038	7	23.5	47	27.8	deleterious(0)	probably_damaging(0.99)	3	4	rs28933397,CM981784	16835904;9450902;16958617
p33	Allele 2	c.4711A>G;c.10097G>A;c.11798A>G	6.035e-04; 9.143e-04; 9.225e-04	0.0008733; 0.0008498; 0.0008406	missense	p.I1571V;R3366H;Y3933C	SPRY3; BSol;CSol	MH3(Y3933C)	Low,Moderate;High	0.284625 , 4.74455, 2.4149	NA	NA	NA				4		rs146429605,CM112513; rs137932199,CM114200;rs147136339,CM085678,COSM1581625
	Allele 1	c.13691G>A	4.060617e-06	3.231435e-05	missense	p.R4564Q	pVSD	MH3	High	0.81614	NA	NA	NA	28.2	deleterious(0)	probably_damaging(0.994)	4		rs864309559	-
p34	Allele 2	c.6847A>C	-	-	missense	p.N2283H	BSol	MH2	High	1.36888	NA	NA	NA	25.5	deleterious(0)	probably_damaging(0.999)	4		rs118192121, CM064202	16940308
	Allele 1	c.212C>A	-	-	missense	p.S71Y	NTD-A	MH1	High	10.3822	NA	NA	NA	28.7	deleterious(0)	probably_damaging(0.994)	4		rs118192113,CM063121,COSM4477181	16835904;17483490;20301565;16940308
p35	Allele 2	c.464A>C	-	-	missense	p.Q155P	NTD-A	MH1	High	-0.780797	24.5	25.5	51	26.1	deleterious(0)	probably_damaging(1)	4		-	-	1
	Allele 1	c.5036G>A	1.128340e-03	1.714434e-03	missense	p.R1679H	JSol		High	0.964448	24.5	25.5	51	25.8	deleterious(0.04)	probably_damaging(0.999)	3		rs146504767,CM104331,COSM1638383	25741868;24033266;25637381;24195946;20142353;21965348
p36	Allele 2	c.14126C>T	4.496476e-05	3.233316e-05	missense	p.T4709M	(S2S3)	MH3	High	0.61844	24	26	52	27	deleterious(0)	possibly_damaging(0.877)	4		rs118192140,CM073322,COSM6050457	17033962;24088041;26633545;17483490;22473935;20301565
	Allele 1	c.7063C>T	2.128783e-05	-	missense	p.R2355W	BSol	MH2	High	2.21406	24	26	52	34	deleterious(0.01)	probably_damaging(0.934)	4		rs193922803,CM021676	16917943
p37	Allele 1	c.4711A>G;c.10097G>A;c.11798A>G	6.035e-04; 9.143e-04; 9.225e-04	0.0008733; 0.0008498; 0.0008406	missense	p.I1571V;R3366H;Y3933C	SPRY3; BSol;CSol	MH3(Y3933C)	Low,Moderate;High	0.284625 , 4.74455, 2.4149	-10	30	60	-	-	-	4		rs146429605,CM112513; rs137932199,CM114200;rs147136339,CM085678,COSM1581625	18414213; 16917943;1673208;18414213;24195946;21674524 18414213;18564801;24195946;20681998;22473935;23558838;21674524
	Allele 2	c.2984G>A	-	-	nonsense	p.W995*	allele loss		NA	NA	50	0	60	37	-	-	5		rs1440262870	-
p38	Allele 1	c.10579C>T	-	-	missense	p.P3527S	BSol		High	1.05912	NA	NA	NA	22.2	tolerated(0.1)	probably_damaging(0.996)	4		rs118192164,CM021147,COSM3396342,COSM5056609	17204937;12112081;16372898
	Allele 2	c.10579C>T	-	-	missense	p.P3527S	BSol		High	1.05912	NA	NA	NA	22.2	tolerated(0.1)	probably_damaging(0.996)	4		rs118192164,CM021147,COSM3396342,COSM5056609	17204937;12112081;16372898
p39	Allele 1	c.14928C>G	4.061408e-06	3.233734e-05	missense	p.F4976L	CTD		High	0.00417114	21.5	28.5	57	21	deleterious(0)	probably_damaging(0.952)	3		rs368874586,CM145013	25356970
	Allele 2	c.4711A>G;c.9356G>A;c.10097G>A;c.11798A>G	6.035e-04; 2.471e-05; 9.143e-04; 9.225e-04	0.0008733; 1.627e-05; 0.0008498; 0.0008406	missense	p.I1571V; p.R3119H; p.R3366H; p.Y3933C	SPRY3; BSol;BSol;CSol	MH3(Y3933C)	Low,Moderate;Moderate;High	0.284625 , 0.387327, 4.74455, 2.4149	21.5	28.5	57	-	-	-	4		rs146429605,CM112513; rs193922833,CM064213; COSM3222516,COSM6532873;rs137932199,CM114200;rs147136339,CM085678,COSM1581625	18414213;18414213;24195946;2167452418414213;18564801;24195946;20681998;22473935;23558838;21674524
p40	Allele 2	c.14624T>C	-	-	missense	p.M4875T	Pore	MH3	High	0.586824	40	10	20	16.25	deleterious(0.03)	probably_damaging(0.968)	4	5	-	-	1
	Allele 1	c.3619G>A	1.259180e-04	6.465796e-05	missense	p.V1207M	SPRY2		High	-1.82086	40	10	20	29.9	deleterious(0)	probably_damaging(0.987)	4	5	rs760235443,COSM439406	24627108
p41	Allele 1	c.14731G>A	4.062663e-06	-	missense	p.E4911K	Pore	MH3	High	-0.478031	24	26	52	29.2	deleterious(0)	probably_damaging(0.995)	4	5	rs886044196,CM108384	21062345
	Allele 2	c.6359T>C	1.223182e-05	-	missense	p.M2120T	JSol		High	3.88263	24	26	52	23.1	deleterious(0)	possibly_damaging(0.885)	3	4	rs398123473	23757202
p42	Allele 2	c.11557G>A	5.294151e-05	6.473749e-05	missense	p.E3853K	CSol		High	-0.139389	24	26	52	25.8	deleterious(0.01)	probably_damaging(0.981)	4		rs145087576,CM123533	24195946
	Allele 2	c.115G>A	2.145094e-05	-	missense	p.E39K	NTD-A	MH1	High	-0.222528	24	26	52	28.4	deleterious(0)	probably_damaging(0.999)	4		rs539201276,COSM418288	-
	Allele 1	c.4711A>G;c.10097G>A;c.11798A>G	6.035e-04; 9.143e-04; 9.225e-04	0.0008733; 0.0008498; 0.0008406	missense	p.I1571V;R3366H;Y3933C	SPRY3; BSol;CSol	MH3(Y3933C)	Low,Moderate;High	0.284625 , 4.74455, 2.4149	24	26	52				4		rs146429605,CM112513; rs137932199,CM114200;rs147136339,CM085678,COSM1581625	18414213; 16917943;1673208;18414213;24195946;21674524 18414213;18564801;24195946;20681998;22473935;23558838;21674524
p43	Allele 2	c.14928C>G	4.061408e-06	3.233734e-05	missense	p.F4976L	CTD		High	0.00417114	NA	NA	NA	21	deleterious(0)	probably_damaging(0.952)	4		rs368874586,CM145013	25356970
	Allele 1	c.2044C>T	1.221140e-05	-	missense	p.R682W	SPRY1		High	2.18096	NA	NA	NA	34	deleterious(0)	probably_damaging(1)	4		rs776252106	-	1
p44	Allele 2	c.12536G>A	-	-	missense	p.R4179H	TaF	MH3	Moderate	-0.361912	23	27	54	25.6	deleterious(0)	possibly_damaging(0.634)	3		rs564867337,CM108389,COSM5008398	21062345
	Allele 1	c.9605C>T	-	-	missense	p.P3202L	BSol		High	6.50012	23	27	54	27	deleterious(0)	probably_damaging(0.998)	3		rs754002399,CM108386	21062345
p45	Allele 2	c.6860C>A	1.628055e-05	-	missense	p.A2287D	BSol		High	2.00629	NA	NA	NA	26.4	deleterious(0)	probably_damaging(0.999)	4		rs761154999	-	1
	Allele 1	c.14939C>T	8.124401e-06	-	missense	p.T4980M	CTD		High	-1.78561	NA	NA	NA	26	deleterious(0)	probably_damaging(0.996)	3		rs398123471,CM117521,COSM385043	23757202
p46	Allele 1	c.10579C>T	-	-	missense	p.P3527S	BSol		High	1.05912	NA	NA	NA	22.2	tolerated(0.1)	probably_damaging(0.996)	4		rs118192164,CM021147,COSM3396342,COSM5056609	17204937;12112081;16372898
	Allele 2	c.10579C>T	-	-	missense	p.P3527S	BSol		High	1.05912	NA	NA	NA	22.2	tolerated(0.1)	probably_damaging(0.996)	4		rs118192164,CM021147,COSM3396342,COSM5056609	17204937;12112081;16372898
p47	Allele 1	c.10579C>T	-	-	missense	p.P3527S	BSol		High	1.05912	NA	NA	NA	22.2	tolerated(0.1)	probably_damaging(0.996)	4		rs118192164,CM021147,COSM3396342,COSM5056609	17204937;12112081;16372898
	Allele 2	c.10579C>T	-	-	missense	p.P3527S	BSol		High	1.05912	NA	NA	NA	22.2	tolerated(0.1)	probably_damaging(0.996)	4		rs118192164,CM021147,COSM3396342,COSM5056609	17204937;12112081;16372898
p48	Allele 1	c.12861_12869dupCACGGCGGC	-	-	duplication	p.A4287_A4289dup	TaF	MH3	High	NA	10.5	39.5	79	-	-	-	4		rs398123469	23757202;1841421
	Allele 2	c.12861_12869dupCACGGCGGC	-	-	duplication	p.A4287_A4289dup	TaF	MH3	High	NA	10.5	39.5	79	-	-	-	4		rs398123469	23757202;1841421
																					13
									0

## Sheet: Feuil3
RYR1:	c.7025A>G		RYR1:c.7025A>G
RYR1:	c.3223C>T		RYR1:c.3223C>T
RYR1:	c.8692+131G>A		RYR1:c.8692+131G>A
RYR1:	c.8692+131G>A		RYR1:c.8692+131G>A
RYR1:	c.9413C>T		RYR1:c.9413C>T
RYR1:	c.11314C>T		RYR1:c.11314C>T
RYR1:	c.9758T>C		RYR1:c.9758T>C
RYR1:	c.8953C>T		RYR1:c.8953C>T
RYR1:	c.14170A>C		RYR1:c.14170A>C
RYR1:	c.13949T>C		RYR1:c.13949T>C
RYR1:	c.14731G>A		RYR1:c.14731G>A
RYR1:	c.7006C>T		RYR1:c.7006C>T
RYR1:	c.14731G>A		RYR1:c.14731G>A
RYR1:	c.10616G>A		RYR1:c.10616G>A
RYR1:	c.631+1G>A		RYR1:c.631+1G>A
RYR1:	c.14717C>T		RYR1:c.14717C>T
RYR1:	c.10348-6C>G		RYR1:c.10348-6C>G
RYR1:	c.14524G>A		RYR1: c.14524G>A
RYR1:	c.13660- ?_14646- ?del987nt.		RYR1:c.13660- ?_14646- ?del987nt.
RYR1:	c.10561G>T		RYR1:c.10561G>T
RYR1:	c.9605C>T		RYR1:c.9605C>T
RYR1:	c.6891+1G>T		RYR1:c.6891+1G>T
RYR1:	c.325C>T		RYR1:c.325C>T
RYR1:	c.8342_8343delTA		RYR1:c.8342_8343delTA
RYR1:	c.14524G>A		RYR1: c.14524G>A
RYR1:	c.10348-6C>G		RYR1:c.10348-6C>G
RYR1:	c.6933delC		RYR1:c.6933delC
RYR1:	c.11999_12001del		RYR1:c.11999_12001del
RYR1:	c.14483T>G		RYR1:c.14483T>G
RYR1:	c.6418C>T		RYR1:c.6418C>T
RYR1:	c.14483T>G		RYR1:c.14483T>G
RYR1:	c.6418C>T		RYR1:c.6418C>T
RYR1:	c.1897C>T		RYR1:c.1897C>T
RYR1:	c.7372C>T		RYR1:c.7372C>T
RYR1:	c.2648T>C		RYR1:c.2648T>C
RYR1:	c.9157C>T		RYR1:c.9157C>T
RYR1:	c.4711A>G;c.10097G>A;c.11798A>G		RYR1:c.4711A>G;c.10097G>A;c.11798A>G
RYR1:	c.2361delG		RYR1:c.2361delG
RYR1:	c.4225C>T		RYR1:c.4225C>T
RYR1:	c.14126C>T		RYR1:c.14126C>T
RYR1:	duplication at least exon 99-106		RYR1:duplication at least exon 99-106
RYR1:	c.7615-3T>A		RYR1:c.7615-3T>A
RYR1:	c.4711A>G;c.10097G>A;c.11798A>G		RYR1:c.4711A>G;c.10097G>A;c.11798A>G
RYR1:	c.14731G>A		RYR1:c.14731G>A
RYR1:	c.12541G>A		RYR1:c.12541G>A
RYR1:	c.14939C>T		RYR1:c.14939C>T
RYR1:	c.9892G>A		RYR1:c.9892G>A
RYR1:	c.4953_4970dup		RYR1:c.4953_4970dup
RYR1:	c.644G>A		RYR1:c.644G>A
RYR1:	c.1840C>T		RYR1:c.1840C>T
RYR1:	c.6721C>T		RYR1:c.6721C>T
RYR1:	c.7268T>A		RYR1:c.7268T>A
RYR1:	c.14537C>T		RYR1:c.14537C>T
RYR1:	c.4711A>G;c.10097G>A;c.11798A>G		RYR1:c.4711A>G;c.10097G>A;c.11798A>G
RYR1:	c.6617C>T		RYR1:c.6617C>T
RYR1:	c.6617C>T		RYR1:c.6617C>T
RYR1:	c.7304G>T		RYR1:c.7304G>T
RYR1:	c.7304G>T		RYR1:c.7304G>T
RYR1:	c.13502C>T		RYR1:c.13502C>T
RYR1:	c.14386T>C		RYR1:c.14386T>C
RYR1:	c.11708G>A		RYR1:c.11708G>A
RYR1:	c.11708G>A		RYR1:c.11708G>A
RYR1:	c.10348-6C>G		RYR1:c.10348-6C>G
RYR1:	c.14524G>A		RYR1:c.14524G>A
RYR1:	c.7324-1G>T		RYR1:c.7324-1G>T
RYR1:	c.2938C>T		RYR1:c.2938C>T
RYR1:	c.7372C>T		RYR1:c.7372C>T
RYR1:	c.4711A>G;c.10097G>A;c.11798A>G		RYR1:c.4711A>G;c.10097G>A;c.11798A>G
RYR1:	c.13691G>A		RYR1:c.13691G>A
RYR1:	c.6847A>C		RYR1:c.6847A>C
RYR1:	c.212C>A		RYR1:c.212C>A
RYR1:	c.464A>C		RYR1:c.464A>C
RYR1:	c.5036G>A		RYR1:c.5036G>A
RYR1:	c.14126C>T		RYR1:c.14126C>T
RYR1:	c.7063C>T		RYR1:c.7063C>T
RYR1:	c.4711A>G;c.10097G>A;c.11798A>G		RYR1:c.4711A>G;c.10097G>A;c.11798A>G
RYR1:	c.2984G>A		RYR1:c.2984G>A
RYR1:	c.10579C>T		RYR1:c.10579C>T
RYR1:	c.10579C>T		RYR1:c.10579C>T
RYR1:	c.14928C>G		RYR1:c.14928C>G
RYR1:	c.4711A>G;c.9356G>A;c.10097G>A;c.11798A>G		RYR1:c.4711A>G;c.9356G>A;c.10097G>A;c.11798A>G
RYR1:	c.14624T>C		RYR1:c.14624T>C
RYR1:	c.3619G>A		RYR1:c.3619G>A
RYR1:	c.14731G>A		RYR1:c.14731G>A
RYR1:	c.6359T>C		RYR1:c.6359T>C
RYR1:	c.11557G>A		RYR1:c.11557G>A
RYR1:	c.115G>A		RYR1:c.115G>A
RYR1:	c.4711A>G;c.10097G>A;c.11798A>G		RYR1:c.4711A>G;c.10097G>A;c.11798A>G
RYR1:	c.14928C>G		RYR1:c.14928C>G
RYR1:	c.2044C>T		RYR1:c.2044C>T
RYR1:	c.12536G>A		RYR1:c.12536G>A
RYR1:	c.9605C>T		RYR1:c.9605C>T
RYR1:	c.6860C>A		RYR1:c.6860C>A
RYR1:	c.14939C>T		RYR1:c.14939C>T
RYR1:	c.10579C>T		RYR1:c.10579C>T
RYR1:	c.10579C>T		RYR1:c.10579C>T
RYR1:	c.10579C>T		RYR1:c.10579C>T
RYR1:	c.10579C>T		RYR1:c.10579C>T
RYR1:	c.12861_12869dupCACGGCGGC		RYR1:c.12861_12869dupCACGGCGGC
RYR1:	c.12861_12869dupCACGGCGGC		RYR1:c.12861_12869dupCACGGCGGC
RYR1:	c.631+1G>A		RYR1:c.631+1G>A
RYR1:	c.6933delC		RYR1:c.6933delC
RYR1:	c.11999_12001del		RYR1:c.11999_12001del
RYR1:	c.14483T>G		RYR1:c.14483T>G
RYR1:	c.6418C>T		RYR1:c.6418C>T
RYR1:	c.14483T>G		RYR1:c.14483T>G
RYR1:	c.6418C>T		RYR1:c.6418C>T
RYR1:	c.1897C>T		RYR1:c.1897C>T
RYR1:	c.2648T>C		RYR1:c.2648T>C
RYR1:	c.9157C>T		RYR1:c.9157C>T
RYR1:	c.2361delG		RYR1:c.2361delG
RYR1:	c.9892G>A		RYR1:c.9892G>A
RYR1:	c.4953_4970dup		RYR1:c.4953_4970dup
RYR1:	c.14386T>C		RYR1:c.14386T>C
RYR1:	c.13691G>A		RYR1:c.13691G>A
RYR1:	c.464A>C		RYR1:c.464A>C
RYR1:	c.2984G>A		RYR1:c.2984G>A
RYR1:	c.14624T>C		RYR1:c.14624T>C
RYR1:	c.115G>A		RYR1:c.115G>A
RYR1:	c.2044C>T		RYR1:c.2044C>T
RYR1:	c.6860C>A		RYR1:c.6860C>A
#Uploaded_variation	Location	Allele	Consequence	IMPACT	SYMBOL	Gene	Feature_type	Feature	BIOTYPE	EXON	INTRON	HGVSc	HGVSp	cDNA_position	CDS_position	Protein_position	Amino_acids	Codons	Existing_variation	DISTANCE	STRAND	FLAGS	SYMBOL_SOURCE	HGNC_ID	TSL	APPRIS	SIFT	PolyPhen	AF	AFR_AF	AMR_AF	EAS_AF	EUR_AF	SAS_AF	AA_AF	EA_AF	gnomAD_AF	gnomAD_AFR_AF	gnomAD_AMR_AF	gnomAD_ASJ_AF	gnomAD_EAS_AF	gnomAD_FIN_AF	gnomAD_NFE_AF	gnomAD_OTH_AF	gnomAD_SAS_AF	CLIN_SIG	SOMATIC	PHENO	PUBMED
RYR1:c.115G>A	19:38440814-38440814	A	missense_variant	MODERATE	RYR1	ENSG00000196218	Transcript	ENST00000359596	protein_coding	2/106	-	-	-	115	115	39	E/K	Gag/Aag	rs539201276,COSM418288	-	1	-	HGNC	HGNC:10483	5	P3	deleterious(0)	probably_damaging(0.999)	0.0002	0	0	0.001	0	0	-	-	2.145e-05	7.264e-05	3.052e-05	0.0002137	0	0	9.59e-06	0	0	-	0.1	0.1	-
RYR1:c.464A>C	19:38444188-38444188	C	missense_variant	MODERATE	RYR1	ENSG00000196218	Transcript	ENST00000359596	protein_coding	6/106	-	-	-	464	464	155	Q/P	cAg/cCg	-	-	1	-	HGNC	HGNC:10483	5	P3	deleterious(0)	probably_damaging(1)	-	-	-	-	-	-	-	-	-	-	-	-	-	-	-	-	-	-	-	-	-
RYR1:c.631+1G>A	19:38444678-38444678	A	splice_donor_variant	HIGH	RYR1	ENSG00000196218	Transcript	ENST00000359596	protein_coding	-	7/105	-	-	-	-	-	-	-	-	-	1	-	HGNC	HGNC:10483	5	P3	-	-	-	-	-	-	-	-	-	-	-	-	-	-	-	-	-	-	-	-	-	-	-
RYR1:c.1897C>T	19:38457602-38457602	T	stop_gained	HIGH	RYR1	ENSG00000196218	Transcript	ENST00000359596	protein_coding	17/106	-	-	-	1897	1897	633	Q/*	Cag/Tag	-	-	1	-	HGNC	HGNC:10483	5	P3	-	-	-	-	-	-	-	-	-	-	-	-	-	-	-	-	-	-	-	-	-	-	-
RYR1:c.2044C>T	19:38458169-38458169	T	missense_variant	MODERATE	RYR1	ENSG00000196218	Transcript	ENST00000359596	protein_coding	18/106	-	-	-	2044	2044	682	R/W	Cgg/Tgg	rs776252106	-	1	-	HGNC	HGNC:10483	5	P3	deleterious(0)	probably_damaging(1)	-	-	-	-	-	-	-	-	1.221e-05	6.551e-05	0	0	0	0	0	0.0001828	3.249e-05	-	-	-	-
RYR1:c.2361delG	19:38460374-38460375	-	frameshift_variant,splice_region_variant	HIGH	RYR1	ENSG00000196218	Transcript	ENST00000359596	protein_coding	20/106	-	-	-	2361	2361	787	K/X	aaG/aa	-	-	1	-	HGNC	HGNC:10483	5	P3	-	-	-	-	-	-	-	-	-	-	-	-	-	-	-	-	-	-	-	-	-	-	-
RYR1:c.2648T>C	19:38463493-38463493	C	missense_variant	MODERATE	RYR1	ENSG00000196218	Transcript	ENST00000359596	protein_coding	21/106	-	-	-	2648	2648	883	L/P	cTa/cCa	-	-	1	-	HGNC	HGNC:10483	5	P3	deleterious(0)	probably_damaging(0.953)	-	-	-	-	-	-	-	-	-	-	-	-	-	-	-	-	-	-	-	-	-
RYR1:c.2984G>A	19:38466204-38466204	A	stop_gained	HIGH	RYR1	ENSG00000196218	Transcript	ENST00000359596	protein_coding	24/106	-	-	-	2984	2984	995	W/*	tGg/tAg	rs1440262870	-	1	-	HGNC	HGNC:10483	5	P3	-	-	-	-	-	-	-	-	-	-	4.093e-06	0	0	0	0	0	9.012e-06	0	0	-	-	-	-
RYR1:c.4953_4970dup	19:38485625-38485625	GCTGTCGGAGCGCCTGGA	inframe_insertion	MODERATE	RYR1	ENSG00000196218	Transcript	ENST00000359596	protein_coding	34/106	-	-	-	4970-4971	4970-4971	1657	D/ELSERLD	gac/gaGCTGTCGGAGCGCCTGGAc	-	-	1	-	HGNC	HGNC:10483	5	P3	-	-	-	-	-	-	-	-	-	-	-	-	-	-	-	-	-	-	-	-	-	-	-
RYR1:c.6418C>T	19:38494495-38494495	T	missense_variant	MODERATE	RYR1	ENSG00000196218	Transcript	ENST00000359596	protein_coding	39/106	-	-	-	6418	6418	2140	R/W	Cgg/Tgg	rs750275456	-	1	-	HGNC	HGNC:10483	5	P3	deleterious(0)	possibly_damaging(0.798)	-	-	-	-	-	-	-	-	2.853e-05	0	0	0	0	0	6.293e-05	0	0	uncertain_significance	-	-	-
RYR1:c.6418C>T	19:38494495-38494495	T	missense_variant	MODERATE	RYR1	ENSG00000196218	Transcript	ENST00000359596	protein_coding	39/106	-	-	-	6418	6418	2140	R/W	Cgg/Tgg	rs750275456	-	1	-	HGNC	HGNC:10483	5	P3	deleterious(0)	possibly_damaging(0.798)	-	-	-	-	-	-	-	-	2.853e-05	0	0	0	0	0	6.293e-05	0	0	uncertain_significance	-	-	-
RYR1:c.6860C>A	19:38496923-38496923	A	missense_variant	MODERATE	RYR1	ENSG00000196218	Transcript	ENST00000359596	protein_coding	42/106	-	-	-	6860	6860	2287	A/D	gCc/gAc	rs761154999	-	1	-	HGNC	HGNC:10483	5	P3	deleterious(0)	probably_damaging(0.999)	-	-	-	-	-	-	-	-	1.628e-05	0	0	0	0	0	3.595e-05	0	0	-	-	-	-
RYR1:c.6933delC	19:38499148-38499149	-	frameshift_variant	HIGH	RYR1	ENSG00000196218	Transcript	ENST00000359596	protein_coding	43/106	-	-	-	6933	6933	2311	P/X	ccC/cc	-	-	1	-	HGNC	HGNC:10483	5	P3	-	-	-	-	-	-	-	-	-	-	-	-	-	-	-	-	-	-	-	-	-	-	-
RYR1:c.9157C>T	19:38511595-38511595	T	stop_gained	HIGH	RYR1	ENSG00000196218	Transcript	ENST00000359596	protein_coding	61/106	-	-	-	9157	9157	3053	R/*	Cga/Tga	rs1374378105	-	1	-	HGNC	HGNC:10483	5	P3	-	-	-	-	-	-	-	-	-	-	4.062e-06	0	2.978e-05	0	0	0	0	0	0	-	-	-	-
RYR1:c.9892G>A	19:38517565-38517565	A	missense_variant	MODERATE	RYR1	ENSG00000196218	Transcript	ENST00000359596	protein_coding	66/106	-	-	-	9892	9892	3298	A/T	Gcc/Acc	rs544339193,COSM1393415	-	1	-	HGNC	HGNC:10483	5	P3	tolerated(0.72)	benign(0.007)	0.0002	0	0	0	0	0.001	-	-	6.16e-05	0	0	0	0	0	9.158e-06	0	0.0004549	-	0.1	0.1	-
RYR1:c.11999_12001del	19:38543861-38543864	-	inframe_deletion	MODERATE	RYR1	ENSG00000196218	Transcript	ENST00000359596	protein_coding	87/106	-	-	-	11999-12001	11999-12001	4000-4001	MK/K	aTGAag/aag	-	-	1	-	HGNC	HGNC:10483	5	P3	-	-	-	-	-	-	-	-	-	-	-	-	-	-	-	-	-	-	-	-	-	-	-
RYR1:c.13691G>A	19:38570638-38570638	A	missense_variant	MODERATE	RYR1	ENSG00000196218	Transcript	ENST00000359596	protein_coding	94/106	-	-	-	13691	13691	4564	R/Q	cGg/cAg	rs864309559	-	1	-	HGNC	HGNC:10483	5	P3	deleterious(0)	probably_damaging(0.994)	-	-	-	-	-	-	-	-	4.061e-06	0	0	0	0	0	8.951e-06	0	0	uncertain_significance	-	1	-
RYR1:c.14386T>C	19:38580003-38580003	C	missense_variant	MODERATE	RYR1	ENSG00000196218	Transcript	ENST00000359596	protein_coding	100/106	-	-	-	14386	14386	4796	Y/H	Tat/Cat	-	-	1	-	HGNC	HGNC:10483	5	P3	deleterious(0)	probably_damaging(0.999)	-	-	-	-	-	-	-	-	-	-	-	-	-	-	-	-	-	-	-	-	-
RYR1:c.14483T>G	19:38580100-38580100	G	missense_variant	MODERATE	RYR1	ENSG00000196218	Transcript	ENST00000359596	protein_coding	100/106	-	-	-	14483	14483	4828	L/R	cTg/cGg	-	-	1	-	HGNC	HGNC:10483	5	P3	deleterious(0)	probably_damaging(0.999)	-	-	-	-	-	-	-	-	-	-	-	-	-	-	-	-	-	-	-	-	-
RYR1:c.14483T>G	19:38580100-38580100	G	missense_variant	MODERATE	RYR1	ENSG00000196218	Transcript	ENST00000359596	protein_coding	100/106	-	-	-	14483	14483	4828	L/R	cTg/cGg	-	-	1	-	HGNC	HGNC:10483	5	P3	deleterious(0)	probably_damaging(0.999)	-	-	-	-	-	-	-	-	-	-	-	-	-	-	-	-	-	-	-	-	-
RYR1:c.14624T>C	19:38580482-38580482	C	missense_variant	MODERATE	RYR1	ENSG00000196218	Transcript	ENST00000359596	protein_coding	101/106	-	-	-	14624	14624	4875	M/T	aTg/aCg	-	-	1	-	HGNC	HGNC:10483	5	P3	deleterious(0.03)	probably_damaging(0.968)	-	-	-	-	-	-	-	-	-	-	-	-	-	-	-	-	-	-	-	-	-
[truncated: 4 more columns]

## Sheet: document recapitulatif
n°	Patient	Allele	cDNA Variation	Functional domain	5gl1		conseq5gl1 besoin de correction car lapin	conclusion 3D (interaction perdu, destabilisation	Domain borne	gnomAD_exomes_AF	gnomAD_genomes_AC	gnomAD_genomes_AF	Mutation effect	Protein consequence	functionnal domain	Orthologous conservation	Grantham modified	foldx prediction	WB Qt(%)	sem	CADD_phred	SIFT	PolyPhen	PHENO	FATHMM_converted_rankscore	FATHMM_pred	FATHMM_score	GERP++_NR	GERP++_RS	GERP++_RS_rankscore	M-CAP_pred	M-CAP_rankscore	M-CAP_score	integrated_fitCons_score	integrated_fitCons_score_rankscore	phastCons100way_vertebrate	phastCons100way_vertebrate_rankscore	phastCons20way_mammalian	phastCons20way_mammalian_rankscore	phyloP100way_vertebrate	phyloP100way_vertebrate_rankscore	phyloP20way_mammalian	phyloP20way_mammalian_rankscore	Condel	MetaLR_pred	MetaLR_rankscore	MetaLR_score	MetaSVM_pred	MetaSVM_rankscore
1	ABOUAMAR Hana	Allele 1	c.6617C>T	HD1	alpha_last aa	mhs	may interacts arg2163	steric hindrance other alpha	2146-2712	1.219235e-05	1	3.231018e-05	missense	p.T2206M	BSol	High	81	-2.93257	77	11	25.4	deleterious(0)	probably_damaging(0.999)	1,1,1,0	0.95286	D,.,D	-3.68,.,-3.68	4.59	4.59	0.56134	D	0.97136	0.658171359401	0.706548	0.72963	1.000000	0.71511	0.939000	0.41255	7.905000	0.86375	0.852000	0.36166	deleterious(0.935)	D	0.96450	0.8930	D	0.97153
1	ABOUAMAR Hana	Allele 2	c.6617C>T	HD1	alpha_last aa	mhs	may interacts arg2163	steric hindrance other alpha	2146-2712	1.219235e-05	1	3.231018e-05	missense	p.T2206M	BSol	High	81	-2.93257	77	11	25.4	deleterious(0)	probably_damaging(0.999)	1,1,1,0	0.95286	D,.,D	-3.68,.,-3.68	4.59	4.59	0.56134	D	0.97136	0.658171359401	0.706548	0.72963	1.000000	0.71511	0.939000	0.41255	7.905000	0.86375	0.852000	0.36166	deleterious(0.935)	D	0.96450	0.8930	D	0.97153
2	ALCOBA Joselin	Allele 1	c.9605C>T	HD2	alpha		AA notdefined	angle distortion	3016-3572	-	-	-	missense	p.P3202L	BSol	High	98	6.50012	54	9	27.0	deleterious(0)	probably_damaging(0.998)	0.1	0.95765	D,.,D	-3.82,.,-3.82	4.8	4.8	0.61008	D	0.94704	0.47127369711	0.695654	0.56740	1.000000	0.71511	0.977000	0.47957	7.847000	0.85072	0.852000	0.36166	deleterious(0.919)	D	0.97857	0.9349	D	0.98945
2	ALCOBA Joselin	Allele 2	c.12536G>A	central domain	beta sheet		interaction with - or polar may be weekened tyr4194	interaction lost	3668-4251	-	-	-	missense	p.R4179H	TaF	Moderate	29	-0.361912	54	9	25.6	deleterious(0)	possibly_damaging(0.634)	1.1	0.98430	D,.,D	-4.95,.,-4.95	3.67	3.67	0.41070	D	0.98638	0.823581851564	0.646311	0.44968	1.000000	0.71511	1.000000	0.88762	8.106000	0.89318	0.921000	0.43161	deleterious(0.666)	D	0.98397	0.9507	D	0.98526
3	ANTEBI Edith	Allele 1	c.4711A>G;c.10097G>A;c.11798A>G							6.035e-04; 9.143e-04; 9.225e-04	0.0008733; 0.0008498; 0.0008406		missense	p.I1571V;R3366H;Y3933C	SPRY3; BSol;CSol	Low,Moderate;High		2.4149	60	3	-	-	-
3	ANTEBI Edith	Allele 2	c.2984G>A	allele loss	allele loss		allele loss	allele loss		-	-	-	nonsense	p.Trp995*	allele loss	NA		NA	60	3	37	-	-	-	-	-	-	3.8	3.8	0.42719	-	-	-	0.695654	0.56740	1.000000	0.71511	0.986000	0.51685	9.926000	0.98793	0.952000	0.53948	-	-	-	-	-	-
4	AUDOUIN Laeticia	Allele 1	c.14939C>T	cterminal domain	loop		?	?	4947-5037	8.124401e-06	-	-	missense	p.T4980M	CTD	High	81	-1.78561	NA	NA	26.0	deleterious(0)	probably_damaging(0.996)	1,1,1	0.96986	D,.,D	-4.22,.,-4.22	4.21	4.21	0.48815	D	0.97025	0.647678457216	0.695654	0.56740	1.000000	0.71511	0.919000	0.39414	7.745000	0.83828	0.847000	0.34560	deleterious(0.906)	D	0.98244	0.9462	D	0.99561
4	AUDOUIN Laeticia	Allele 2	c.6860C>A	HD1	loop		charge + taille V2280 N2283	destabilisation loop	HD1 2146-2712	1.628055e-05	-	-	missense	p.A2287D	BSol	High	126	2.00629	NA	NA	26.4	deleterious(0)	probably_damaging(0.999)	-	0.96020	D,.,D	-3.9,.,-3.9	5.04	5.04	0.67164	D	0.97125	0.657118790071	0.695654	0.56740	1.000000	0.71511	0.999000	0.74975	7.905000	0.86375	0.935000	0.48983	deleterious(0.935)	D	0.97218	0.9160	D	0.97882
5	BABA Karima + 2	Allele 1	c.10579C>T	HD2	loop		mal defini	angle distortion	3016-3572	-	-	-	missense	p.P3527S	BSol	High	74	1.05912	NA	NA	22.2	tolerated(0.1)	probably_damaging(0.996)	1,1,1,1	0.96632	D,.,D	-4.09,.,-4.09	4.15	4.15	0.47809	D	0.87808	0.220581594192	0.706298	0.60946	1.000000	0.71511	0.918000	0.39335	7.713000	0.83526	0.935000	0.48983	deleterious(0.748)	D	0.97326	0.9192	D	0.96287
5	BABA Karima + 2	Allele 2	c.10579C>T	HD2	loop		mal defini	angle distortion	3016-3572	-	-	-	missense	p.P3527S	BSol	High	74	1.05912	NA	NA	22.2	tolerated(0.1)	probably_damaging(0.996)	1,1,1,1	0.96632	D,.,D	-4.09,.,-4.09	4.15	4.15	0.47809	D	0.87808	0.220581594192	0.706298	0.60946	1.000000	0.71511	0.918000	0.39335	7.713000	0.83526	0.935000	0.48983	deleterious(0.748)	D	0.97326	0.9192	D	0.96287
6	BEN SAAD Ismael + 2	Allele 1	c.3223C>T	spry2	beta sheet		interaction trp1237 (autre beta sheet) plus destabilisation pro1609	steric hindrance other alpha destabilisation	1071-1241	1.624313e-05	-	-	missense	p.R1075W	SPRY2	High	101	2.82676	39	3	26.1	deleterious(0)	probably_damaging(1)	0.1	0.97976	D,D,D	-4.67,-4.67,-4.67	2.92	-0.974	0.09719	D	0.99129	0.88460744439	0.732398	0.92378	1.000000	0.71511	1.000000	0.88762	0.901000	0.27878	0.745000	0.30839	deleterious(0.945)	D	0.98566	0.9557	D	0.99105
6	BEN SAAD Ismael + 2	Allele 2	c.7025A>G	HD1	loop	mhs ?	interaction avec C=O D2282 probable	interaction lost	2146-2712	1.047929e-03	27	8.732212e-04	missense	p.N2342S	BSol	High	46	-0.146142	39	3	18.13	deleterious(0.02)	possibly_damaging(0.459)	1.1	0.95426	D,.,D	-3.72,.,-3.72	3.69	3.69	0.41317	D	0.95676	0.536035346532	0.706298	0.60946	1.000000	0.71511	0.949000	0.42435	9.325000	0.95975	1.140000	0.89307	deleterious(0.533)	D	0.96174	0.8847	D	0.95841
7	BITSINDOU Alain Patrick	Allele 1	c.8692+130G>A	allele loss	allele loss			quantity loss		-	-	-	splice	allele loss	allele loss	NA	NA	NA	25	18	-	-	-	-	-	-	-	-	-	-	-	-	-	-	-	-	-	-	-	-	-	-	-	-	-	-	-	-	-
7	BITSINDOU Alain Patrick	Allele 2	c.8692+130G>A	allele loss	allele loss			quantity loss		-	-	-	splice	allele loss	allele loss	NA	NA	NA	25	18	-	-	-	-	-	-	-	-	-	-	-	-	-	-	-	-	-	-	-	-	-	-	-	-	-	-	-	-	-
8	BORTOLIN Martin	Allele 1	c.9413C>T	HD2	alpha		may destabilisates its alpha helix	destabilisation helix angle distortion	3016-3572	2.443574e-05	-	-	missense	p.P3138L	BSol	High	98	1.53623	34	11	26.6	deleterious(0)	probably_damaging(0.998)	0.1	0.99695	D,.,D	-6.41,.,-6.44	4.35	4.35	0.51286	D	0.99288	0.904385678868	0.675385	0.54802	1.000000	0.71511	0.851000	0.35498	7.874000	0.85471	0.807000	0.32947	deleterious(0.919)	D	0.99623	0.9872	D	0.97271
8	BORTOLIN Martin	Allele 2	c.11314C>T	central domain	loop between alpha		may interacts with O d3696 t3772 s3678	destabilisation alpha helix	3668-4251	1.224370e-05	-	-	missense	p.R3772W	CSol	High	101	0.0321926	34	11	31	deleterious(0)	probably_damaging(0.993)	0.1	0.92167	D,.,D,D,D	-3.0,.,-3.0,-3.0,-3.0	4.82	4.82	0.61494	D	0.97802	0.726128070441	0.706548	0.72963	1.000000	0.71511	0.879000	0.36833	7.903000	0.86026	0.852000	0.36166	deleterious(0.895)	D	0.96024	0.8802	D	0.96648
9	CAPORUSCIO Serena	Allele 1	c.7304G>T	HD1	alpha		may loose interaction D2431	destabilisation alpha helix	2146-2712	-	-	-	missense	p.R2435L	BSol	High	102	-0.476839	NA	NA	24.1	deleterious(0)	probably_damaging(0.982)	1,1,1,0	0.99322	D,.,D	-5.75,.,-5.75	3.99	3.99	0.45356	D	0.98137	0.76375145697	0.695654	0.56740	1.000000	0.71511	1.000000	0.88762	9.982000	0.99161	0.975000	0.59521	deleterious(0.871)	D	0.99278	0.9767	D	0.98610
9	CAPORUSCIO Serena	Allele 2	c.7304G>T	HD1	alpha		may loose interaction D2431	destabilisation alpha helix	2146-2712	-	-	-	missense	p.R2435L	BSol	High	102	-0.476839	NA	NA	24.1	deleterious(0)	probably_damaging(0.982)	1,1,1,0	0.99322	D,.,D	-5.75,.,-5.75	3.99	3.99	0.45356	D	0.98137	0.76375145697	0.695654	0.56740	1.000000	0.71511	1.000000	0.88762	9.982000	0.99161	0.975000	0.59521	deleterious(0.871)	D	0.99278	0.9767	D	0.98610
10	CHASLA Lea	Allele 1	c.9758T>C	HD2	absent		absent		3016-3572	3.680681e-05	-	-	missense	p.I3253T	BSol	High	89	2.29887	NA	NA	20.0	deleterious(0)	probably_damaging(0.966)	1.1	0.89012	D,.,D	-2.47,.,-2.47	4.16	4.16	0.47969	D	0.98518	0.808938199919	0.695654	0.56740	1.000000	0.71511	0.959000	0.43902	7.969000	0.87468	0.893000	0.40979	deleterious(0.853)	D	0.93332	0.8028	D	0.94083
10	CHASLA Lea	Allele 2	c.8953C>T	allele loss	allele loss		allele loss	quantity loss		-	-	-	nonsense	p.R2985*	allele loss	NA	NA	NA	NA	NA	50	-	-	1.1	-	-	-	5.19	4.09	0.46868	-	-	-	0.706298	0.60946	0.000000	0.06329	0.988000	0.52900	0.143000	0.15815	0.935000	0.48983	-	-	-	-	-	-
11	CLERVOY Martine	Allele 1	c.14928C>G	c-terminal domain	alpha		destabilisates ser4965 loop	steric hindrance other alpha destabilisation	4947-5037	4.061408e-06	1	3.233734e-05	missense	p.F4976L	CTD	High	22	0.00417114	57	8	21.0	deleterious(0)	probably_damaging(0.952)	1	0.99517	D,.,D	-6.07,.,-6.08	4.21	-6.39	0.01769	D	0.99679	0.952444376588	0.706298	0.60946	0.087000	0.22300	0.064000	0.17276	-0.620000	0.05618	-2.909000	0.00157	deleterious(0.840)	D	0.99508	0.9838	D	0.98885
11	CLERVOY Martine	Allele 2	c.4711A>G;c.9356G>A;c.10097G>A;c.11798A>G							6.035e-04; 2.471e-05; 9.143e-04; 9.225e-04		0.0008733; 1.627e-05; 0.0008498; 0.0008406	missense	p.I1571V; p.R3119H; p.R3366H; p.Y3933C	SPRY3; BSol;BSol;CSol	Low,Moderate;Moderate;High		2.4149	57	8
12	COLLINET Aurelie	Allele 1	c.14170A>C	interdomain s2-s3	alpha		poly + region	weakened region ++	4666-4779	-	-	-	missense	p.K4724Q	(S2S3)	High	53	0.870917	NA	NA	24.4	deleterious(0)	probably_damaging(0.991)	1.1	0.97870	D,.,D	-4.61,.,-4.61	4.72	4.72	0.59094	D	0.95595	0.530207785624	0.706548	0.72963	1.000000	0.71511	0.998000	0.69722	9.229000	0.94365	1.083000	0.85292	deleterious(0.889)	D	0.98048	0.9405	D	0.99199
12	COLLINET Aurelie	Allele 2	c.13949T>C	tm2	alpha apolaire		angle distortion weak apolar	destabilisation weak	4637-4662	-	-	-	missense	p.L4650P	pVSD	Moderate	98	4.93041	NA	NA	25.6	deleterious(0)	possibly_damaging(0.69)	1.1	0.95355	D,D,D	-3.7,-3.36,-3.7	5.23	5.23	0.72462	D	0.97206	0.664900573605	0.706298	0.60946	0.818000	0.29718	0.099000	0.18862	5.076000	0.64015	0.964000	0.58031	deleterious(0.692)	D	0.96417	0.8920	D	0.95488
13	DEGRON Swan	Allele 1	c.13502C>T	dr1	non def		mal defini	angle distortion	4254-4631	2.049393e-03	168	5.438653e-03	missense	p.P4501L	und	Moderate	98	6.92979	40	8	22.6	tolerated(0.16)	benign(0.408)	1.1	0.93178	D,.,D	-3.19,.,-3.19	3.56	3.56	0.39729	-	-	-	0.695654	0.56740	0.819000	0.29732	0.234000	0.22450	1.424000	0.34234	0.888000	0.39122	neutral(0.192)	T	0.71801	0.3548	T	0.80821
13	DEGRON Swan	Allele 2	c.14386T>C	tm3	alpha	mhs ?	interaction lost charge change	interaction lost	4776-4800	-	-	-	missense	p.Y4796H	pVSD	High	83	4.24979	40	8	23.8	deleterious(0)	probably_damaging(0.999)	-	0.97696	D,.,D	-4.52,.,-4.52	4.84	4.84	0.61978	D	0.98529	0.810295578842	0.706298	0.60946	1.000000	0.71511	1.000000	0.88762	7.982000	0.87648	1.049000	0.75200	deleterious(0.935)	D	0.98931	0.9664	D	0.99427
14	DEMANGE Stephanie	Allele 1	c.14731G>A	tm6	alpha		charge inverse weakinteraction triadin	interaction lowered	4911-4935	4.062663e-06	-	-	missense	p.E4911K	Pore	High	56	-0.478031	25	15	29.2	deleterious(0)	probably_damaging(0.995)	1.1	0.98450	D,.,D	-4.96,.,-4.96	5.08	5.08	0.68249	D	0.98547	0.812416267831	0.626454	0.39698	1.000000	0.71511	0.994000	0.58705	10.002000	0.99373	1.047000	0.67351	deleterious(0.902)	D	0.99048	0.9698	D	0.99444
14	DEMANGE Stephanie	Allele 2	c.7006C>T	HD1	alpha	mhs?	lowered interaction asp2431 (cf 2435 bortholin)	interaction lowered	2146-2712	4.061178e-06	-	-	missense	p.R2336C	BSol	High	180	1.9287	25	15	25.4	deleterious(0)	possibly_damaging(0.827)	1.1	0.95012	D,.,D	-3.6,.,-3.6	3.69	2.57	0.29794	D	0.98913	0.857678584589	0.706298	0.60946	0.999000	0.42402	0.990000	0.54371	4.016000	0.56627	0.892000	0.40251	deleterious(0.758)	D	0.95987	0.8791	D	0.95925
15	DI MARINO Grazia	Allele 1	c.11708G>A	central domain	alpha		interaction n3976	destabilisation	3668-4251	1.218175e-05	-	-	missense	p.R3903Q	CSol	High	43	1.67943	45	2	28.4	deleterious(0)	probably_damaging(0.994)	1,1,1	0.96663	D,.,D	-4.1,.,-4.1	4.42	4.42	0.52608	D	0.96887	0.634853865217	0.706298	0.60946	1.000000	0.71511	0.999000	0.74975	9.913000	0.98680	0.998000	0.61349	deleterious(0.897)	D	0.97976	0.9384	D	0.99188
15	DI MARINO Grazia	Allele 2	c.11708G>A	central domain	alpha		interaction n3976	destabilisation	3668-4251	1.218175e-05	-	-	missense	p.R3903Q	CSol	High	43	1.67943	45	2	28.4	deleterious(0)	probably_damaging(0.994)	1,1,1	0.96663	D,.,D	-4.1,.,-4.1	4.42	4.42	0.52608	D	0.96887	0.634853865217	0.706298	0.60946	1.000000	0.71511	0.999000	0.74975	9.913000	0.98680	0.998000	0.61349	deleterious(0.897)	D	0.97976	0.9384	D	0.99188
16	DIAZ FERRADA Rocio +1	Allele 1	c.14524G>A	tm5					4834-4854	7.721255e-05	2	6.468305e-05	missense	p.V4842M	Pore	High	21	-1.09003	14		32	deleterious(0)	probably_damaging(0.999)	1.1	0.98248	D,.,D	-4.85,.,-4.85	4.57	4.57	0.55697	D	0.98938	0.860757655309	0.695654	0.56740	1.000000	0.71511	0.995000	0.60354	9.951000	0.98958	1.036000	0.65583	deleterious(0.935)	D	0.98777	0.9619	D	0.99813
16	DIAZ FERRADA Rocio +1	Allele 2	c.7324-1G>T	allele loss	allele loss		allele loss	allele loss		-	-	-	splice	c.7324-1G>T	NA	NA		NA	14		-	-	-	1.1	-	-	-	-	-	-	-	-	-	-	-	-	-	-	-	-	-	-	-	-	-	-	-	-	-
17	DUBOIS Bernard	Allele 1	c.10616G>A	HD2	alpha		mal defini	mal defini	3016-3572	1.564639e-03	70	2.271400e-03	missense	p.R3539H	BSol	High	29	0.694033	56	11	26.1	deleterious(0)	possibly_damaging(0.869)	1.1	0.97496	D,.,D	-4.41,.,-4.43	4.15	3.07	0.34328	D	0.93057	0.383766280215	0.706298	0.60946	1.000000	0.71511	0.998000	0.69722	9.757000	0.98099	1.048000	0.71291	deleterious(0.782)	D	0.98004	0.9392	D	0.98634
17	DUBOIS Bernard	Allele 2	c.14731G>A	tm6	alpha		charge inverse weakinteraction triadin	interaction lowered	4911-4935	4.062663e-06	-	-	missense	p.E4911K	Pore	High	56	-0.478031	56	11	29.2	deleterious(0)	probably_damaging(0.995)	1.1	0.98450	D,.,D	-4.96,.,-4.96	5.08	5.08	0.68249	D	0.98547	0.812416267831	0.626454	0.39698	1.000000	0.71511	0.994000	0.58705	10.002000	0.99373	1.047000	0.67351	deleterious(0.902)	D	0.99048	0.9698	D	0.99444
19	FOUTREL Delphine	Allele 1	c.14717C>T	between tm5 and tm6	loop		near filter of selectivity plus gros	??		4.062299e-06	-	-	missense	p.A4906V	Pore	High	64	1.5514	NA	NA	24.7	tolerated(0.06)	probably_damaging(0.996)	1,1,0	0.96937	D,.,D	-4.2,.,-4.2	5.08	5.08	0.68249	D	0.94249	0.444525604831	0.626454	0.39698	1.000000	0.71511	0.909000	0.38664	7.904000	0.86045	0.934000	0.45015	deleterious(0.784)	D	0.97272	0.9176	D	0.96674
19	FOUTREL Delphine	Allele 2	c.631+1G>A	allele loss	allele loss		allele loss	allele loss		-	-	-	splice	allele loss	allele loss	NA	NA	NA	NA	NA	-	-	-	-	-	-	-	-	-	-	-	-	-	-	-	-	-	-	-	-	-	-	-	-	-	-	-	-	-
20	GIMENEZ Alberto	Allele 1	c.14524G>A	tm5	alpha hydrophobic		alpha helix transmb	alpha helix	4834-4854	7.721255e-05	6.468305e-05	6.468305e-05	missense	p.V4842M	Pore	High	21	-1.09003	7	2
20	GIMENEZ Alberto	Allele 1	c.10348-6C>G	allele loss	allele loss	allele loss	allele loss	allele loss		2.03e-05	-	0.000129	splice	partial allele loss	partial allele loss	NA	NA	NA	7	2	-	-	-	1.1	-	-	-	-	-	-	-	-	-	-	-	-	-	-	-	-	-	-	-	-	-	-	-	-	-
20	GIMENEZ Alberto	Allele 2	c.13660- ?_14646- ?del987nt.	deletion from ex.94 to ex.104	allele loss	allele loss	allele loss	allele loss		-		-	deletion	p.N4554_T4882del	allele loss	NA	NA	NA	7	2
21	GIRARD GENET Veronique	Allele 1	c.9605C>T	HD2	not defined		loose rigidity	angle distortion	3016-3572	-	-	-	missense	p.P3202L	BSol	High	98	6.50012	11		27.0	deleterious(0)	probably_damaging(0.998)	0.1	0.95765	D,.,D	-3.82,.,-3.82	4.8	4.8	0.61008	D	0.94704	0.47127369711	0.695654	0.56740	1.000000	0.71511	0.977000	0.47957	7.847000	0.85072	0.852000	0.36166	deleterious(0.919)	D	0.97857	0.9349	D	0.98945
21	GIRARD GENET Veronique	Allele 2	c.10561G>T	HD2	alpha helix		loose flexibility	angle distortion	3016-3572	-	-	-	missense	p.G3521C	BSol	High	159	2.24978	11		33	deleterious(0)	probably_damaging(1)	1.1	0.98685	D,.,D	-5.09,.,-5.04	4.15	4.15	0.47809	D	0.94855	0.480635051202	0.706298	0.60946	1.000000	0.71511	0.991000	0.55236	9.757000	0.98099	1.048000	0.71291	deleterious(0.945)	D	0.99095	0.9712	D	0.99087
22	GOMEZ Hugo Carlos	Allele 2	c.2711C>T	RYR P1	loop		loose rigidity	angle distortion	851-1055	2.436449e-05	3	9.710623e-05	missense	p.P904L	RY1&2	High	98	1.31808	36		34	deleterious(0.01)	probably_damaging(0.969)	1.1	0.94072	D,D,D	-3.36,-3.36,-3.36	4.0	4.0	0.45502	D	0.93798	0.420099155225	0.695654	0.56740	1.000000	0.71511	0.955000	0.43271	7.892000	0.85749	0.835000	0.34043	deleterious(0.817)	D	0.97101	0.9125	D	0.98091
22	GOMEZ Hugo Carlos	Allele 1	c.14939C>T	cterminal domain			?	?	4947-5037	8.124401e-06	-	-	missense	p.T4980M	CTD	High	81	-1.78561	36		26.0	deleterious(0)	probably_damaging(0.996)	1,1,1	0.96986	D,.,D	-4.22,.,-4.22	4.21	4.21	0.48815	D	0.97025	0.647678457216	0.695654	0.56740	1.000000	0.71511	0.919000	0.39414	7.745000	0.83828	0.847000	0.34560	deleterious(0.906)	D	0.98244	0.9462	D	0.99561
23	HUMBERT Gilles	Allele 1	c.325C>T	NTD domain					1-631	7.314159e-05	3	9.707481e-05	missense	p.R109W	NTD-A	Moderate	101	12.5276	NA		34	deleterious(0)	probably_damaging(1)	1,1,1	0.93646	D,D,D	-3.27,-3.27,-3.27	4.08	4.08	0.46710	D	0.92964	0.379530561523	0.732398	0.92378	1.000000	0.71511	1.000000	0.88762	4.183000	0.57872	0.935000	0.48983	deleterious(0.945)	D	0.96050	0.8810	D	0.97624
23	HUMBERT Gilles	Allele 2	c.6891+1G>T	HD1					2146-2712	-	-	-	missense	p.K2297-2298VinsLWR	BSol	High		NA	NA		-	-	-	1	-	-	-	-	-	-	-	-	-	-	-	-	-	-	-	-	-	-	-	-	-	-	-	-	-
24	ISUNGU Anais	Allele 1	c.14524G>A	tm5					4834-4854	7.721255e-05	6.468305e-05	6.468305e-05	missense	p.V4842M	Pore	High	21	-1.09003	18	8
24	ISUNGU Anais	Allele 1	c.10348-6C>G	allele loss	allele loss		allele loss	allele loss	NA	2.03e-05	-	0.000129	splice	partial allele loss	partial allele loss	NA	NA	NA	18	8	-	-	-	1.1	-	-	-	-	-	-	-	-	-	-	-	-	-	-	-	-	-	-	-	-	-	-	-	-	-
24	ISUNGU Anais	Allele 2	c.8342_8343delTA	allele loss	allele loss		allele loss	allele loss	NA	8.181e-06		9.69e-05	Frameshift	p.I2781Rfs*49	allele loss	NA	NA	NA	18	8
25	IZEL Aude	Allele 1	c.11999_12001del	central domain	stretch met alpha helix				3668-4251	-	-	-	deletion <=> missense	p.M4000del	CSol	High		NA	25	3	-	-	-	-	-	-	-	-	-	-	-	-	-	-	-	-	-	-	-	-	-	-	-	-	-	-	-	-	-
25	IZEL Aude	Allele 2	c.6933delC	allele loss	allele loss		allele loss	allele loss		-	-	-	Frameshift	p.M2312Cfs*118	NA	NA	NA	NA	25	3	-	-	-	-	-	-	-	-	-	-	-	-	-	-	-	-	-	-	-	-	-	-	-	-	-	-	-	-	-
26	LAIK Lauren	Allele 1	c.3619G>A	spry2					1071-1241	1.259180e-04	2	6.465796e-05	missense	p.V1207M	SPRY2	High	21	-1.82086	20	3	29.9	deleterious(0)	probably_damaging(0.987)	0.1	0.96986	D,D,D	-4.22,-4.22,-4.22	3.63	3.63	0.40575	D	0.81751	0.13440609893	0.732398	0.92378	1.000000	0.71511	0.998000	0.69722	9.880000	0.98491	0.874000	0.38131	deleterious(0.881)	D	0.97955	0.9378	D	0.98565
26	LAIK Lauren	Allele 2	c.14624T>C	triadin interaction (treves)					4861-4918	-	-	-	missense	p.M4875T	Pore	High	81	0.586824	20	3	16.25	deleterious(0.03)	probably_damaging(0.968)	-	0.98298	D,.,D	-4.88,.,-4.88	4.81	4.81	0.61252	D	0.94781	0.476008214822	0.695654	0.56740	1.000000	0.71511	1.000000	0.88762	8.009000	0.88039	1.049000	0.75200	deleterious(0.774)	D	0.97701	0.9303	D	0.97833
27	LANDINI Gillane + 1	Allele 1	c.6418C>T	handle domain					1851-2145	2.852509e-05	-	-	missense	p.R2140W	JSol	Moderate	101	0.889959	G37% L32%	G4 L4	24.2	deleterious(0)	possibly_damaging(0.798)	-	0.97058	D,.,D	-4.25,.,-4.25	4.56	0.727	0.17333	D	0.93386	0.39932827229	0.730579	0.87832	0.912000	0.31486	0.803000	0.33712	1.989000	0.40092	0.892000	0.40251	deleterious(0.745)	D	0.96804	0.9036	D	0.93676
27	LANDINI Gillane + 1	Allele 2	c.14483T>G	entre le domaine tm 4 et 5					entre le domaine tm 4 et 5	-	-	-	missense	p.L4828R	Pore	High	102	4.86916	G37% L32%	G4 L4	25.3	deleterious(0)	probably_damaging(0.999)	-	0.98980	D,.,D	-5.31,.,-5.31	4.57	4.57	0.55697	D	0.99402	0.91837262042	0.706298	0.60946	1.000000	0.71511	0.946000	0.42057	8.009000	0.88039	1.049000	0.75200	deleterious(0.935)	D	0.99278	0.9767	D	0.98754
28	LEICONTE Marie Claude	Allele 1	c.7372C>T	HD1					2146-2712	4.063158e-06	1	3.234153e-05	missense	p.R2458C	BSol	High	180	1.74038	41	12	27.8	deleterious(0)	probably_damaging(0.99)	1.1	0.97923	D,.,D	-4.64,.,-4.64	3.99	3.99	0.45356	D	0.97900	0.736962472251	0.695654	0.56740	0.437000	0.26233	0.993000	0.57359	1.061000	0.29945	0.796000	0.32238	deleterious(0.886)	D	0.98450	0.9523	D	0.99706
28	LEICONTE Marie Claude	Allele 2	c.1897C>T	allele loss	allele loss		allele loss	allele loss		-	-	-	nonsense	p.Q633*	NA	NA		NA	41	12	39	-	-	-	-	-	-	3.76	3.76	0.42200	-	-	-	0.706548	0.72963	1.000000	0.71511	1.000000	0.88762	7.864000	0.85344	0.852000	0.36166	-	-	-	-	-	-
29	LESAGE Frederic	Allele 1	c.14731G>A	tm6					4911-4935	4.062663e-06	-	-	missense	p.E4911K	Pore	High	56	-0.478031	52	7	29.2	deleterious(0)	probably_damaging(0.995)	1.1	0.98450	D,.,D	-4.96,.,-4.96	5.08	5.08	0.68249	D	0.98547	0.812416267831	0.626454	0.39698	1.000000	0.71511	0.994000	0.58705	10.002000	0.99373	1.047000	0.67351	deleterious(0.902)	D	0.99048	0.9698	D	0.99444
29	LESAGE Frederic	Allele 2	c.6359T>C	handle domain					1851-2145	1.223182e-05	-	-	missense	p.M2120T	JSol	High	81	3.88263	52	7	23.1	deleterious(0)	possibly_damaging(0.885)	1	0.97398	D,.,D	-4.39,.,-4.39	4.78	4.78	0.60516	D	0.95168	0.500793536513	0.730579	0.87832	1.000000	0.71511	1.000000	0.88762	7.965000	0.87400	1.011000	0.63473	deleterious(0.790)	D	0.98302	0.9479	D	0.99482
30	LEVASSEUR Clotilde	Allele 1	c.2648T>C	RYR P1					851-1055	-	-	-	missense	p.L883P	RY1&2	Moderate	98	5.64724			25.7	deleterious(0)	probably_damaging(0.953)	-	0.91543	D,D,D	-2.88,-2.88,-2.88	4.0	4.0	0.45502	D	0.96354	0.588578552462	0.646311	0.44968	1.000000	0.71511	0.815000	0.34115	8.003000	0.87952	0.945000	0.53257	deleterious(0.841)	D	0.92226	0.7713	D	0.92884
30	LEVASSEUR Clotilde	Allele 2	c.9157C>T		allele loss		allele loss	allele loss		4.062035e-06	-	-	nonsense	p.R3053*	NA	NA	NA	NA	NA	NA	53	-	-	-	-	-	-	4.55	4.55	0.55266	-	-	-	0.554377	0.28343	1.000000	0.71511	1.000000	0.88762	1.875000	0.38980	0.892000	0.40251	-	-	-	-	-	-
32	MADI Ibrahim	Allele 1	c.12861_12869dupCACGGCGGC	dr1	absent		absent		4254-4631	-	-	-	missense	p.A4287_A4289dup	TaF	High		NA	79	7	-	-	-	1	-	-	-	-	-	-	-	-	-	-	-	-	-	-	-	-	-	-	-	-	-	-	-	-	-
32	MADI Ibrahim	Allele 2	c.12861_12869dupCACGGCGGC	dr1	absent		absent		4254-4631	-	-	-	missense	p.A4287_A4289dup	TaF	High		NA	79	7	-	-	-	1	-	-	-	-	-	-	-	-	-	-	-	-	-	-	-	-	-	-	-	-	-	-	-	-	-
33	MALINGRE Benedicte	Allele 1	c.4711A>G;c.10097G>A;c.11798A>G							6.035e-04; 9.143e-04; 9.225e-04	0.0008733; 0.0008498; 0.0008406		missense	p.I1571V;R3366H;Y3933C	SPRY3; BSol;CSol	Low,Moderate;High		2.4149	33	4
33	MALINGRE Benedicte	Allele 2	c.2361delG	allele loss	allele loss		allele loss			-	-	-	nonsense	p.Lys787*	NA	NA	NA	NA	33	4	-	-	-	-	-	-	-	-	-	-	-	-	-	-	-	-	-	-	-	-	-	-	-	-	-	-	-	-	-
34	MARTIN Tristan	Allele 1	c.4711A>G;c.10097G>A;c.11798A>G							6.035e-04; 9.143e-04; 9.225e-04	0.0008733; 0.0008498; 0.0008406		missense	p.I1571V;R3366H;Y3933C	SPRY3; BSol;CSol	Low,Moderate;High		2.4149	52	6
34	MARTIN Tristan	Allele 2	c.11557G>A	central domain					3668-4251	5.294151e-05	2	6.473749e-05	missense	p.E3853K	CSol	High	56	-0.139389	52	6	25.8	deleterious(0.01)	probably_damaging(0.981)	1.1	0.91860	D,D,D,D,D	-2.94,-2.94,-2.94,-2.94,-2.94	4.38	4.38	0.51852	D	0.95602	0.530685738111	0.706298	0.60946	1.000000	0.71511	0.996000	0.62468	7.975000	0.87569	0.953000	0.55125	deleterious(0.831)	D	0.95693	0.8704	D	0.96432
34	MARTIN Tristan	Allele 2	c.115G>A	NTD domain					1-631	2.145094e-05	-	-	missense	p.E39K	NTD-A	High	56	-0.222528	52	6	28.4	deleterious(0)	probably_damaging(0.999)	0.1	0.98392	D,D,D	-4.93,-4.93,-4.93	4.87	4.87	0.62733	D	0.99617	0.944766101152	0.700653	0.57472	1.000000	0.71511	0.976000	0.47648	9.808000	0.98249	0.951000	0.53848	deleterious(0.935)	D	0.98437	0.9519	D	0.99780
35	MARTYNOV Pavel	Allele 1	c.4225C>T	allele loss	allele loss		allele loss			-	-	-	nonsense	p.R1409*	allele loss	NA	NA	NA	23	9	40	-	-	1	-	-	-	5.12	5.12	0.69338	-	-	-	0.719381	0.83035	0.999000	0.42402	0.138000	0.20150	4.311000	0.58699	0.935000	0.48983	-	-	-	-	-	-
35	MARTYNOV Pavel	Allele 2	c.14126C>T	interdomain s2-s3					4666-4779	4.496476e-05	1	3.233316e-05	missense	p.T4709M	(S2S3)	High	81	0.61844	23	9	27.0	deleterious(0)	possibly_damaging(0.877)	1,1,1	0.97609	D,.,D	-4.47,.,-4.48	4.52	4.52	0.54633	D	0.96022	0.561993611278	0.706298	0.60946	1.000000	0.71511	0.978000	0.48280	7.879000	0.85583	0.932000	0.44536	deleterious(0.786)	D	0.97905	0.9363	D	0.99015
36	MEMBRIVES Etienne	Allele 1	c.7615-3T>A	partial allele loss	partial allele loss	partial allele loss	partial allele loss			-		-	splice	partial allele loss	partial allele loss	NA	NA	NA	25	4
36	MEMBRIVES Etienne	Allele 2	duplication at least exon 99-106	allele loss	allele loss		allele loss			-		-	duplication	allele loss	allele loss	NA	NA	NA	25	4
37	METIVIER Lea + 1	Allele 1	c.2044C>T	spry1					646-842	1.221140e-05	-	-	missense	p.R682W	SPRY1	High	101	2.18096	biopsie degradée		34	deleterious(0)	probably_damaging(1)	-	0.70024	T,T,T	-0.46,-0.46,-0.46	5.02	1.41	0.21357	D	0.93151	0.388114405938	0.6512	0.46512	0.997000	0.39909	0.995000	0.60354	1.208000	0.31736	0.020000	0.14396	deleterious(0.945)	D	0.83564	0.5510	D	0.87565
37	METIVIER Lea + 1	Allele 2	c.14928C>G	cterminal domain					4947-5037	4.061408e-06	1	3.233734e-05	missense	p.F4976L	CTD	High	22	0.00417114	NA	NA	21.0	deleterious(0)	probably_damaging(0.952)	1	0.99517	D,.,D	-6.07,.,-6.08	4.21	-6.39	0.01769	D	0.99679	0.952444376588	0.706298	0.60946	0.087000	0.22300	0.064000	0.17276	-0.620000	0.05618	-2.909000	0.00157	deleterious(0.840)	D	0.99508	0.9838	D	0.98885
39	OZUNA Candela	Allele 1	c.14731G>A	tm6					4911-4935	4.062663e-06	-	-	missense	p.E4911K	Pore	High	56	-0.478031	NA	NA	29.2	deleterious(0)	probably_damaging(0.995)	1.1	0.98450	D,.,D	-4.96,.,-4.96	5.08	5.08	0.68249	D	0.98547	0.812416267831	0.626454	0.39698	1.000000	0.71511	0.994000	0.58705	10.002000	0.99373	1.047000	0.67351	deleterious(0.902)	D	0.99048	0.9698	D	0.99444
39	OZUNA Candela	Allele 2	c.4711A>G;c.10097G>A;c.11798A>G							6.035e-04; 9.143e-04; 9.225e-04	0.0008733; 0.0008498; 0.0008406		missense	p.I1571V;R3366H;Y3933C	SPRY3; BSol;CSol	Low,Moderate;High		2.4149	NA	NA
40	PEDROZA DE MACEDO Ana Karina	Allele 1	c.14537C>T	tm5	alpha		val may interacts Y4883		4834-4854	-	-	-	missense	p.A4846V	Pore	High	64	-0.0920335	63	9	28.0	tolerated(0.08)	probably_damaging(0.996)	1,1,0	0.98200	D,.,D	-4.82,.,-4.82	4.57	4.57	0.55697	D	0.93303	0.395287452003	0.695654	0.56740	1.000000	0.71511	0.984000	0.50655	7.866000	0.85362	0.925000	0.43445	deleterious(0.762)	D	0.97024	0.9102	D	0.96738
40	PEDROZA DE MACEDO Ana Karina	Allele 2	c.4711A>G;c.10097G>A;c.11798A>G							6.035e-04; 9.143e-04; 9.225e-04	0.0008733; 0.0008498; 0.0008406		missense	p.I1571V;R3366H;Y3933C	SPRY3; BSol;CSol	Low,Moderate;High		2.4149	63	9
41	POLO Alain	Allele 1	c.2938C>T	allele loss	allele loss		allele loss			-	-	-	nonsense	p.Q180*	allele loss	NA	NA	NA	47	14	37	-	-	-	-	-	-	3.8	3.8	0.42719	-	-	-	0.646311	0.44968	1.000000	0.71511	0.032000	0.14915	7.847000	0.85072	0.850000	0.34959	-	-	-	-	-	-
41	POLO Alain	Allele 2	c.7372C>T	HD1					2146-2712	4.063158e-06	1	3.234153e-05	missense	p.R2458C	BSol	High	180	1.74038	47	14	27.8	deleterious(0)	probably_damaging(0.99)	1.1	0.97923	D,.,D	-4.64,.,-4.64	3.99	3.99	0.45356	D	0.97900	0.736962472251	0.695654	0.56740	0.437000	0.26233	0.993000	0.57359	1.061000	0.29945	0.796000	0.32238	deleterious(0.886)	D	0.98450	0.9523	D	0.99706
42	RISSO PATRON Marisa	Allele 1	c.13691G>A	dr1					4254-4631	4.060617e-06	1	3.231435e-05	missense	p.R4564Q	pVSD	High	43	0.81614	NA	NA	28.2	deleterious(0)	probably_damaging(0.994)	1	0.95599	D,.,D	-3.77,.,-3.77	5.1	5.1	0.68795	D	0.96326	0.586280643238	0.615465	0.37169	1.000000	0.71511	0.975000	0.47355	9.920000	0.98749	1.048000	0.71291	deleterious(0.897)	D	0.97602	0.9274	D	0.98209
42	RISSO PATRON Marisa	Allele 2	c.4711A>G;c.10097G>A;c.11798A>G							6.035e-04; 9.143e-04; 9.225e-04	0.0008733; 0.0008498; 0.0008406		missense	p.I1571V;R3366H;Y3933C	SPRY3; BSol;CSol			2.4149	NA	NA
44	RUGGIERO Stefano	Allele 1	c.212C>A	NTD domain					1-631	-	-	-	missense	p.S71Y	NTD-A	High	144	10.3822	NA		28.7	deleterious(0)	probably_damaging(0.994)	1,1,1	0.98373	D,D,D	-4.92,-4.92,-4.92	3.66	3.66	0.40945	D	0.95276	0.508023811419	0.718356	0.82115	1.000000	0.71511	0.996000	0.62468	7.836000	0.84887	0.798000	0.32309	deleterious(0.897)	D	0.98325	0.9486	D	0.98891
44	RUGGIERO Stefano	Allele 2	c.6847A>C	HD1					2146-2712	-	-	-	missense	p.N2283H	BSol	High	68	1.36888	NA	NA	25.5	deleterious(0)	probably_damaging(0.999)	1.1	0.97675	D,.,D	-4.51,.,-4.51	5.04	5.04	0.67164	D	0.97746	0.720082106752	0.695654	0.56740	1.000000	0.71511	1.000000	0.88762	9.325000	0.95975	1.199000	0.96014	deleterious(0.935)	D	0.98315	0.9483	D	0.99641
45	SALMONA Sarah	Allele 1	c.14939C>T	c-terminal domain					4947-5037	8.124401e-06	-	-	missense	p.T4980M	CTD	High	81	-1.78561	NA	NA	26.0	deleterious(0)	probably_damaging(0.996)	1,1,1	0.96986	D,.,D	-4.22,.,-4.22	4.21	4.21	0.48815	D	0.97025	0.647678457216	0.695654	0.56740	1.000000	0.71511	0.919000	0.39414	7.745000	0.83828	0.847000	0.34560	deleterious(0.906)	D	0.98244	0.9462	D	0.99561
45	SALMONA Sarah	Allele 2	c.12541G>A	central domain					3668-4251	-	-	-	missense	p.E4181K	TaF	High	56	3.72146	NA	NA	26.1	deleterious(0)	probably_damaging(0.972)	1	0.97887	D,.,D	-4.62,.,-4.62	3.67	3.67	0.41070	D	0.99526	0.933626849107	0.646311	0.44968	1.000000	0.71511	1.000000	0.88762	9.919000	0.98736	0.921000	0.43161	deleterious(0.859)	D	0.98708	0.9599	D	0.99456
46	SOTO INDA Bautista	Allele 1	c.9892G>A	HD2	alpha		residu hydrophobe helice adjacente		3016-3572	6.160265e-05	1	3.240441e-05	loss of 231 nt in ex.66 +missense	p.A3298T	BSol	Moderate	58	NA	18	6	10.50	tolerated(0.72)	benign(0.007)	0.1	0.96501	D,.,D	-4.05,.,-4.05	3.6	2.39	0.28362	D	0.88095	0.226604325715	0.646311	0.44968	0.558000	0.27175	0.050000	0.16417	2.957000	0.48583	0.882000	0.38597	neutral(0.002)	D	0.91472	0.7498	D	0.83373
46	SOTO INDA Bautista	Allele 2	c.9733G>A	HD2	absent		absent		3016-3572	8.196520e-06	-	-	missense	p. V3245M	BSol	Low	21	-0.550463	18	6	10.27	tolerated(0.07)	benign(0.003)	-	0.88391	D,.,D	-2.39,.,-2.39	4.16	1.94	0.24938	D	0.78675	0.109130544635	0.695654	0.56740	0.904000	0.31277	0.990000	0.54371	1.742000	0.37641	0.882000	0.38597	neutral(0.319)	T	0.78157	0.4447	T	0.66974
46	SOTO INDA Bautista	Allele 2	c.4953_4970dup	non defined domain (between spry3 handle domain)					1572-1850	-	-	-	<=> perte de onction	p.E1651_L1656dup	SPRY3	High		NA	18	6	-	-	-	-	-	-	-	-	-	-	-	-	-	-	-	-	-	-	-	-	-	-	-	-	-	-	-	-	-
47	STAIGRE Alexandre	Allele 1	c.644G>A	NTD domain					1-631	-	-	-	missense	p.G215E	NTD-B	High	98	9.65064	NA	NA	25.8	deleterious(0)	probably_damaging(1)	1.1	0.93062	D,D,D	-3.17,-3.17,-3.17	5.03	5.03	0.66886	D	0.97219	0.666188773336	0.719381	0.83035	1.000000	0.71511	0.357000	0.24700	7.631000	0.82272	1.045000	0.66922	deleterious(0.945)	D	0.96450	0.8930	D	0.96882
47	STAIGRE Alexandre	Allele 2	c.1840C>T	NTD domain					1-631	9.745322e-05	6	1.940241e-04	missense	p.R614C	SPRY1	High	180	0.611458	NA	NA	35	deleterious(0)	probably_damaging(0.999)	1.1	0.95895	D,D,D	-3.86,-3.86,-3.86	3.76	3.76	0.42200	D	0.94030	0.432436001361	0.706548	0.72963	0.998000	0.41071	0.979000	0.48620	2.774000	0.47132	0.852000	0.36166	deleterious(0.935)	D	0.97296	0.9183	D	0.97391
48	TOURIGNY Patrick	Allele 1	c.6721C>T	allele loss	allele loss		allele loss			1.463438e-04		1.293996e-04	nonsense	p.R2241*	NA	NA	NA	NA	42	9
48	TOURIGNY Patrick	Allele 2	c.7268T>A	HD1					2146-2712	2.436944e-05	-	-	missense	p.M2423K	BSol	High	95	2.07442	42	9	24.0	deleterious(0)	possibly_damaging(0.888)	1.1	0.98114	D,.,D	-4.76,.,-4.76	3.99	3.99	0.45356	D	0.97923	0.739489841524	0.695654	0.56740	1.000000	0.71511	1.000000	0.88762	8.001000	0.87921	0.988000	0.60073	deleterious(0.792)	D	0.98288	0.9475	D	0.99947
49	VERRON Thierry	Allele 1	c.5036G>A	non defined domain						1.128340e-03	53	1.714434e-03	missense	p.R1679H	JSol	High	29	0.964448	51	9	25.8	deleterious(0.04)	probably_damaging(0.999)	1,1,1	0.97423	D,.,D	-4.4,.,-4.4	4.07	4.07	0.46556	D	0.87440	0.213220074761	0.646311	0.44968	1.000000	0.71511	0.997000	0.65342	9.902000	0.98615	0.953000	0.55125	deleterious(0.839)	D	0.98048	0.9405	D	0.98823
49	VERRON Thierry	Allele 2	c.464A>C	NTD domain					1-631	-	-	-	missense	p.Q155P	NTD-A	High	76	-0.780797	51	9	26.1	deleterious(0)	probably_damaging(1)	-	0.98450	D,D,D	-4.96,-4.96,-4.96	4.26	4.26	0.49663	D	0.98005	0.748710761732	0.706548	0.72963	1.000000	0.71511	1.000000	0.88762	9.285000	0.95004	1.187000	0.90772	deleterious(0.945)	D	0.98691	0.9594	D	0.99512
50	ZALESKI Juliette	Allele 1	c.7063C>T	HD1					2146-2712	2.128783e-05	-	-	missense	p.R2355W	BSol	High	101	2.21406	52	8	34	deleterious(0.01)	probably_damaging(0.934)	1.1	0.95957	D,.,D	-3.88,.,-3.88	3.99	3.99	0.45356	D	0.96682	0.616494014332	0.695654	0.56740	0.966000	0.33739	1.000000	0.88762	1.311000	0.32949	0.883000	0.38663	deleterious(0.786)	D	0.96290	0.8882	D	0.96770
50	ZALESKI Juliette	Allele 2	c.14126C>T	interdomain s2-s3					4666-4779	4.496476e-05	1	3.233316e-05	missense	p.T4709M	(S2S3)	High	81	0.61844	52	8	27.0	deleterious(0)	possibly_damaging(0.877)	1,1,1	0.97609	D,.,D	-4.47,.,-4.48	4.52	4.52	0.54633	D	0.96022	0.561993611278	0.706298	0.60946	1.000000	0.71511	0.978000	0.48280	7.879000	0.85583	0.932000	0.44536	deleterious(0.786)	D	0.97905	0.9363	D	0.99015
[truncated: 27 more columns]

## Sheet: Feuil1
	Patient	sex	HISTO phenotype	ME phenotype	WB reduction	CORES	Age onset	Age at biopsy	Age at last examinat.	clinical severity	perinatal problems	delayed motor mile	OCULAR INVOLVEMENT	facial weakness	axial	prox	distal	others	respiratory	cardiac	spine deformities	contractures	dysrmorphism	CPK
1	ABOUAMR Hana	f	CCD	n.a.	0.76	eccentric	6 ys	16 ys	16 ys	mild	no	no				no	no				Kyphoscoliosis			1030
2	ALCOBA Joselin	f	type1 predominance	n.a.	0.54	no	birth	3 ys	3 ys	moderate	feeding problems	no	ptosis	yes	neck	AAII = AASS	AAII	waddling gait; gowers		normal		hyperlaxity distal and elbow	high arched palate;	normal
3	ANTEBI Edith	f	MPTN	cores and rods	0.6	targetoid rare	10 ys	62 ys	62 ys	mild	no					AAII AASS	AASS							normal
4	AUDOUIN Laeticia	f	Type1 uniformity	rods in atrophic fibers	n.a.	no	1 ys	3 ys	15 ys	moderate	foot arthrogryposis	yes	ptosis + ophtalmoparesis	no	neck flex	AAII = AASS		waddling gait; calf hypertrophy	normal	normal	lordosis; scoliosis	no		normal
5	BABA Fouzia	f	Type1 uniformity	en cours	n.a.	no	birth	2 ys	42 ys	mild	hypotonic	yes	opthalmoparesis	yes	yes	AAII>AASS	AAII		yes	normal		mandibular + hyperlaxity distal	high arched palate
5	BABA Hahoira	f	Type1 uniformity + mild desorganization	normal	n.a.	no	3 ys	4 ys	4 ys	moderate	no	no				AAII AAII
5	BABA Karima	f	CORE & RODS	cores and rods	n.a.	eccentric	5 ys	21 ys	20 ys	mild	no	no	no	yes		AAII = AASS	no					no
6	BEN SAAD Ismael + 2	m	MPTN	cores	0.39	no	birth	45 ds	45 ds	severe	hypotonia; feeding problems; respiratory involvement requiring ventilation		closed eyes; not movement			few distal movements			ventilation	normal			no	normal
7	BITSINDOU Alain Patrick	m	MPTN	cores	0.25	no	2 ys	26 ys	30 ys	moderate		yes	ophtamoparesis	yes	neck flex; adb	AAII = AASS	AAII = AASS	diffuse muscle atrophy; SW;	moderate	normal?		no	long narrow face; high arch pal; clubbing foot	normal
8	BORTOLIN Martin	m	MPTN	cores	0.34	targetoid, several	birth	21 ys	21 ys	moderate	intesive care unit	no	ptosis + ophtamoparesis			AAII = AASS	AASS>AAII					Achilles retraction	long narrow face; prognathism
9	CAPORUSCIO Serena	f	CCD	n.a.	n.a.	eccentric	1 ys		8 ys	mild	no	no						tip-toe; waddling gait; gowers			lordosis; scoliosis	Achilles retraction + Pes cavus		360
10	CHASLA Lea	f	early MPTN	cores (+ rods in disorganized atrophic fibers?)	n.a.	no	birth	20 ds	12 ws	severe	hypotonia; feeding problems; respiratory involvement requiring ventilation	yes	no	yes					ventilation	normal	scoliosis	hip; knee		normal
11	CLERVOY Martine	f	CORE & RODS	cores and rods	0.57	eccentric	infancy	57 ys	63 ys	mild	no	no	no	no	neck flex; adb	AAII>AASS	AASS	waddling gait;	normal	normal		no		300
12	COLLINET Aurelie	f	CORE & RODS	n.a.	n.a.	eccentric	birth	8 ws	1 ys	severe	hypotonia; feeding problems; respiratory problems and ventilation		ptosis	yes		AAII AASS			severe			hands and feet Arthrogryposis	rethrognatism	normal
13	DEGRON Swan	m	CCD	cores	0.4	multiple	18 ms	23 ys	23 ys	mild	no	yes	no		abd	AAII>AASS	no		normal			achilles		430
14	DEMANGE Stephanie	f	MPTN	cores	0.25	targetoid, rare	birth	16 ys	16 ys	mild	feeding problems	yes	no	yes	neck flex; abd	AAII = AASS	AASS	dysphonia				no	long narrow face; high arch pal;	normal
15	DI MARINO Grazia	f	CCD	n.a.	0.45	central	1 ys		3 ys	mild		yes	no		yes	AAII=AASS			moderate		lordosis	achilles		200-400
16	DIAZ FERRADA Rocio +1	f	CCD	n.a.	0.14	eccentric?	birth			severe	hipotonic; feeding problems; knee and elbow contractures	never walking	ptosis + ophtalmoparesis	yes	yes	AAII + AASS	AAII + AASS	global hypotrophy	severe	no	yes	knee; elbow; hip; hyperlaxity distal
17	DUBOIS Bernard	m	MPTN	cores	0.56	targetoid, rare	50-70	76 ys	74 ys	mild	no	no	ophtalmoparesis	yes	neck flex	AASS	AASS>AAII	nasal voice		no				normal
18	FOUTREL Delphine	f	MPTN	n.a.	n.a.	no	2 ys	23 ys	27 ys	mild	no	yes	no	yes	neck flexors	AAII>AASS	AAII>AASS	exercise intolerance	yes	no	scoliosis, lordosis	no	high arched palate, retrognatia, genu valgus	normal
19	GIMENEZ Alberto	m	MPTN + fibrotic	cores	0.07	no	birth	1 ys	7 ys	moderate/severe	oligoamnios	yes	ptosis + ophtalmoparesis	yes	yes	AASS AAII		dysphonia, claf hypertrophy	normal	normal		prox limb hyperlaxity	pectum escavatum	normal
20	GIRARD GENET Veroniq	f	MPTN	cores	n.a.	no	birth	34 ys	34y	moderate			ophtalmoparesis (upper gaze)	yes	yes	AASS AAII	AASS AAII	SW	moderate	no	scoliosis; lordosis; spina bifida	achilles; knee laxity; hip contractures
21	HUMBERT Gilles	m	MTPN	cores (+ rods in disorganized atrophic fibers)	n.a.	targetoid, several	birth	48 ys	48y	mild	feeding difficulty; ptosis		ptosis + ophtalmoparesis	yes	neck flex + abd	AASS AAII	AASS AAII		mild	normal	scoliosis		long face; high arch palate	normal
22	ISUNGU Anais 2eme biopsie		MPTN	cores	0.18	targetoid, several		12 ys
22	ISUNGU Anais	f	MPTN	ongoing	n.a.	no	birth	4 months	4 ys	severe	hypotonic; respiratory involvement		ptosis + ophtalmoparesis	yes	neck	AAII AASS	AAII AASS	Precocious puberty	moderate		yes?	hip, knee; achilles	high arched palate	norm
23	IZEL Aude 2eme biopsie		MPTN	cores	0.25	targetoid, several		28 ys
23	IZEL Aude	f	CFTD	n.a.	n.a.	no	birth		29 ys	moderate	hypotonia		ptosis + ophtalmoparesis	yes	neck	AAII AASS	AAII	nasal voice; SCM atrophy					long narrow face
24	LAIK Lauren	f	CORE & RODS	cores and rods	0.2	multiple	birth	25 ys	26 ys	moderate	hypotonia; feeding difficulties	yes		no	neck flex + abd	AASS AAII	no	waddling gait	mild		scoliosis	congenital hip dysplasia; club feet; achillees		norm
25	LANDINI Lena	f	MTP (without nuclei internalization)	n.a.	0.32	yes	same clinical picture of sister	3 ys	3 ys	moderate	hypotonia; feeding difficulties	yes		no				waddling gait; gowers	normal			congenital hip dysplasia
25	LANDINI Gillane	f	MTP (without nuclei internalization) mild	cores	0.37	targetoid	birth	9 ys	10 ys	moderate	hypotonia; feeding difficulties	yes		no				waddling gait; gowers	normal			congenital hip dysplasia
26	LEICONTE Marie Claude	f	MPTN	cores	0.6	targetoid, just 1	10 ys	57 ys	69 ys	mild	no	no	no	no	no	AAII	AAII	waddling gait; gowers				achilles		278
27	LESAGE Frederic	m	CORE & RODS	cores and rods	0.52	eccentric	infancy	33 ys	32 ys	mild	no					AAII AASS	AAII	SW				Achilles		normal
28	LEVASSEUR Clotilde	f	mild MPTN	cores	n.a.	no		34 ys		mild											lordosis; scoliosis
29	MADI Ibrahim	m	type1 predominance	unstructured areas containing mitochondria	0.79	no	birth	14 ys	19 ys	moderate	hypotonia	yes	ptosis	yes				hypoacusie	severe		scoliose	club feet
30	MALINGRE Benedicte	f	MPTN + dystrophic	cores	0.33	targetoid-like		25 ys	26 ys	mild		yes	no	yes	yes	AAII	AAII	exercise intolerance			no	no		normal
31	MARTIN Tristan	m	CORE & RODS	cores and rods	0.52	eccentric	18 ms	2 ys	13 ys	mild			no	no	yes	AAII		waddling gait	normal	normal	lordosis	no		normal
32	MARTYNOV Pavel	m	MPTN (CNM)	cores	0.23	no	1 ys	4 ys	4ys	mild	no	yes	ptosis	yes	neck	AAII						no
33	MEMBRIVES Etienne 2eme biospie		MPTN	n.a.	0.25	no		15 ys
33	MEMBRIVES Etienne	m	MPTN (CNM)+ vacuoles	cores	n.a.	no	birth	7 ys	25 ys	moderate	hypotonia;	yes	ophtalmoplegia	yes		AASS AAII	AASS AAII	nasal voice	moderate	normal		tensor fascia lata; hip; knee; temporo-mandibular	long face; high arch palate
34	METIVIER Lea + 1	f	MPTN only in smal atrophic fibers	cores and rods	n.a.	no	antenatal	1 d	1 d	severe	death at 1 day							lung hypoplasia	severe	no		arthrogriposis
35	OZUNA Candela	f	MPTN	n.a.	n.a.	targetoid, several	1 yr	5 ys	5 ys	mild	no	yes	no	yes	no	AAII>>AASS	no		no	no	no	joint hyperlaxity	no	normal
36	PEDROZA DE MACEDO Ana Karina	f	CCD with protein deposition/MPTN with cores classic	cores (rods just in myotendinous junction)	0.63	eccentric	10 ys	32 ys	31 ys	mild	no	no	no	yes	neck and abdo	AAII AASS	no	gowers			no			normal
37	POLO Alain	m	CCD	n.a.	0.47	multiple eccentric	45 ys		52 ys	very mild	no	no	no	no	no	no	no	climbing stairs difficulties, calf hypertrophy	no	normal	no	no	no	1500
38	RISSO PATRON Marisa	f	CCD	cores	n.a.	yes	infancy	46 ys	49 ys	mild	no	yes	no	yes	yes	yes	no		no	no	scoliosis	no	no	270
39	RUGGIERO Stefano	m	CCD	n.a.	n.a.	central	birth		5 ys	moderate	hip displasia	yes				AAII		gowers			lordosis	achilles
40	SALMONA Sarah	f	MPTN	cores	n.a.	no	antenatal	21 days	25 ys	moderate	no	yes	ophtalmoparesis		neck flex	AAII>AASS	AAII AASS	dysphagie; nasal voice; waddling gait	severe		lordosis	rigid spine; finger ext; elbow; achilles	long face; high arch palate
41	SALMONA Sarah 2		MPTN	normal!	n.a.	no		12 ys
42	SOTO INDA Bautista	m	MPTN	cores	0.18	targetoid	1 ys	8 ys	8 ys	mild	no	yes	no	yes	no	yes	no	no	no	no	lordosis	no	no	normal
43	STAIGRE Alexandre	m	MPTN	n.a.	n.a.	no	birth	15 days (first)	6 ys	severe	polydramnios, fetal akinesia		ptosis + ophtalmoparesis	yes	yes	yes	yes	psycomotor retard, never acquired ambulation				yes
43	STAIGRE Alexandre 2		MPTN + fibrosis	cores	n.a.	targetoid		1 ys
44	TOURIGNY Patrick	m	MPTN	cores	0.42	targetoid, several	1 ys	43 ys	43 ys	mild	no	yes	optalmoparesis (upper gaze)	yes	no	AAII AASS	AASS					knee
45	VERRON Thierry	m	CCD	cores	0.51	multiple	infancy	35 ys	37 ys	moderate	no		no		neck	AAII AASS	AAII	waddling gait, tip toe walk; nasal voice	mild	normal	scoliosis			540
46	ZALESKI Juliette	f	CCD	normal	0.52	eccentric	66 ys	76 ys	76 ys	mild	no	no	no	no	abd	AAII	no			PR 142; BBD	no	no	no	421

## Sheet: haplotype
		#Uploaded_variation	Location	Allele	Consequence	IMPACT	SYMBOL	Gene	Feature_type	Feature	BIOTYPE	EXON	INTRON	HGVSc	HGVSp	cDNA_position	CDS_position	Protein_position	Amino_acids	Codons	Existing_variation	DISTANCE	STRAND	FLAGS	SYMBOL_SOURCE	HGNC_ID	TSL	APPRIS	SWISSPROT	TREMBL	UNIPARC	SIFT	PolyPhen	HGVS_OFFSET	AF	AFR_AF	AMR_AF	EAS_AF	EUR_AF	SAS_AF	AA_AF	EA_AF	gnomAD_AF	gnomAD_AFR_AF	gnomAD_AMR_AF	gnomAD_ASJ_AF	gnomAD_EAS_AF	gnomAD_FIN_AF	gnomAD_NFE_AF
		RYR1:c.10097G>A	19:38519292-38519292	A	missense_variant	MODERATE	RYR1	ENSG00000196218	Transcript	ENST00000359596	protein_coding	67/106	-	ENST00000359596.7:c.10097G>A	ENSP00000352608.2:p.Arg3366His	10097	10097	3366	R/H	cGc/cAc	rs137932199,CM114200,RYR1:c.10097G>A	-	1	-	HGNC	HGNC:10483	5	P3	P21817	-	UPI0000D7E62F	deleterious(0)	benign(0.293)	-	0.0020	0	0.0043	0	0.006	0.001	0.000227	0.001163	0.0008498	6.554e-05	0.0008935	0.0007114	0	0	0.0013
		RYR1:c.11798A>G	19:38543551-38543551	G	missense_variant	MODERATE	RYR1	ENSG00000196218	Transcript	ENST00000359596	protein_coding	86/106	-	ENST00000359596.7:c.11798A>G	ENSP00000352608.2:p.Tyr3933Cys	11798	11798	3933	Y/C	tAc/tGc	rs147136339,CM085678,COSM1581625	-	1	-	HGNC	HGNC:10483	5	P3	P21817	-	UPI0000D7E62F	deleterious(0)	probably_damaging(0.998)	-	0.0020	0	0.0043	0	0.006	0.001	0.000227	0.001163	0.0008406	6.534e-05	0.0008934	0.0007107	0	0	0.00128
		RYR1:c.4711A>G	19:38483293-38483293	G	missense_variant	MODERATE	RYR1	ENSG00000196218	Transcript	ENST00000359596	protein_coding	33/106	-	ENST00000359596.7:c.4711A>G	ENSP00000352608.2:p.Ile1571Val	4711	4711	1571	I/V	Atc/Gtc	rs146429605,CM112513	-	1	-	HGNC	HGNC:10483	5	P3	P21817	-	UPI0000D7E62F	tolerated(0.94)	benign(0.082)	-	0.0022	0	0.0043	0	0.007	0.001	0.0002286	0.001287	0.0008733	0.0001138	0.001015	0.0005958	0	0	0.001367
		RYR1:c.9356G>A	19:38512367-38512367	A	missense_variant	MODERATE	RYR1	ENSG00000196218	Transcript	ENST00000359596	protein_coding	63/106	-	ENST00000359596.7:c.9356G>A	ENSP00000352608.2:p.Arg3119His	9356	9356	3119	R/H	cGc/cAc	rs193922833,CM064213,RYR1:c.9356G>A,COSM3222516,COSM6532873	-	1	-	HGNC	HGNC:10483	5	P3	P21817	-	UPI0000D7E62F	deleterious(0)	benign(0.24)	-	-	-	-	-	-	-	-	-	1.627e-05	0	0	0	0.000232	0	0
		18414213,24195946,21674524
		18414213,18564801,24195946,20681998,22473935,23558838,21674524															gnomad	0.0008733; 1.627e-05; 0.0008498; 0.0008406									0.0008733, 1.627e-05; 0.0008498; 0.0008406
		18414213																0.0008733; 0.0008498; 0.0008406									0.0008406
		1.69179e+07																									0.0008733
																	exac	6.035e-04; 2.471e-05; 9.143e-04; 9.225e-04									1.627e-05
										18414213; 16917943,1673208;18414213,24195946,21674524 18414213,18564801,24195946,20681998,22473935,23558838,21674524								6.035e-04; 9.143e-04; 9.225e-04
										18414213;18414213,24195946,2167452418414213,18564801,24195946,20681998,22473935,23558838,21674524		18414213,24195946,21674524		18414213,18564801,24195946,20681998,22473935,23558838,21674524
																	6.035e-04; 9.143e-04; 9.225e-04	0.0008733; 0.0008498; 0.0008406
																					rs146429605,CM112513; rs193922833,CM064213; COSM3222516,COSM6532873;rs137932199,CM114200;rs147136339,CM085678,COSM1581625
																					rs146429605,CM112513; rs137932199,CM114200;rs147136339,CM085678,COSM1581625
[truncated: 232 more columns]

## Sheet: vep
#Uplo	aded_variation	Location	Allele	Consequence	IMPACT	EXON	INTRON	HGVSc	c.	HGVSp	cDNA_position	CDS_position	Protein_position	Amino_acids	Codons	Existing_variation	SIFT	PolyPhen	AF	AFR_AF	AMR_AF	EAS_AF	EUR_AF	SAS_AF	AA_AF	EA_AF	gnomAD_AF	gnomAD_AFR_AF	gnomAD_AMR_AF	gnomAD_ASJ_AF	gnomAD_EAS_AF	gnomAD_FIN_AF	gnomAD_NFE_AF	gnomAD_OTH_AF	gnomAD_SAS_AF	CLIN_SIG	SOMATIC	PHENO	PUBMED	MOTIF_NAME	MOTIF_POS	HIGH_INF_POS	MOTIF_SCORE_CHANGE	BLOSUM62	1000Gp3_AC	1000Gp3_AF	1000Gp3_AFR_AC	1000Gp3_AFR_AF	1000Gp3_AMR_AC
RYR1:	c.10348-6C>G	19:38523211-38523211	G	splice_region_variant,intron_variant	LOW	-	68/105	ENST00000359596.7	c.10348-6C>G	-	-	-	-	-	-	rs193922837,CS081985	-	-	-	-	-	-	-	-	0.000227	0	2.031e-05	0.0002615	2.978e-05	0	0	0	0	0	0	not_provided,pathogenic	-	1.1	18253926	-	-	-	-	-	-	-	-	-	-
RYR1:	c.10561G>T	19:38525437-38525437	T	missense_variant	MODERATE	71/106	-	ENST00000359596.7	c.10561G>T	ENSP00000352608.2:p.Gly3521Cys	10561	10561	3521	G/C	Ggc/Tgc	CM108387,COSM1664019	deleterious(0)	probably_damaging(1)	-	-	-	-	-	-	-	-	-	-	-	-	-	-	-	-	-	-	0.1	1.1	-	-	-	-	-	-3	-	-	-	-	-
RYR1:	c.10579C>T	19:38525455-38525455	T	missense_variant	MODERATE	71/106	-	ENST00000359596.7	c.10579C>T	ENSP00000352608.2:p.Pro3527Ser	10579	10579	3527	P/S	Ccc/Tcc	rs118192164,CM021147,COSM3396342,COSM5056609	tolerated(0.1)	probably_damaging(0.996)	-	-	-	-	-	-	-	-	-	-	-	-	-	-	-	-	-	not_provided,pathogenic	0,0,1,1	1,1,1,1	17204937,12112081,16372898	-	-	-	-	-1	-	-	-	-	-
RYR1:	c.10579C>T	19:38525455-38525455	T	missense_variant	MODERATE	71/106	-	ENST00000359596.7	c.10579C>T	ENSP00000352608.2:p.Pro3527Ser	10579	10579	3527	P/S	Ccc/Tcc	rs118192164,CM021147,COSM3396342,COSM5056609	tolerated(0.1)	probably_damaging(0.996)	-	-	-	-	-	-	-	-	-	-	-	-	-	-	-	-	-	not_provided,pathogenic	0,0,1,1	1,1,1,1	17204937,12112081,16372898	-	-	-	-	-1	-	-	-	-	-
RYR1:	c.10616G>A	19:38525492-38525492	A	missense_variant	MODERATE	71/106	-	ENST00000359596.7	c.10616G>A	ENSP00000352608.2:p.Arg3539His	10616	10616	3539	R/H	cGt/cAt	rs143987857,HM050037	deleterious(0)	possibly_damaging(0.869)	0.0006	0	0	0	0.002	0.001	0.0006809	0.002442	0.001565	0.0005248	8.948e-05	0	0	0.001081	0.002932	0.0005488	0.0006499	uncertain_significance,likely_benign	-	1.1	24055113,24195946,22473935,18253926,23558838,24433488,19015156,23127960	-	-	-	-	-	3	5.990415335463259E-4	-	0.0	-
RYR1:	c.11314C>T	19:38534774-38534774	T	missense_variant	MODERATE	79/106	-	ENST00000359596.7	c.11314C>T	ENSP00000352608.2:p.Arg3772Trp	11314	11314	3772	R/W	Cgg/Tgg	rs763112609,CM091770	deleterious(0)	probably_damaging(0.993)	-	-	-	-	-	-	-	-	1.224e-05	0	0	0	0	0	2.7e-05	0	0	-	-	0.1	-	-	-	-	-	-3	-	-	-	-	-
RYR1:	c.11557G>A	19:38536037-38536037	A	missense_variant	MODERATE	82/106	-	ENST00000359596.7	c.11557G>A	ENSP00000352608.2:p.Glu3853Lys	11557	11557	3853	E/K	Gag/Aag	rs145087576,CM123533	deleterious(0.01)	probably_damaging(0.981)	-	-	-	-	-	-	0	0.0001163	5.294e-05	6.552e-05	0	0	5.8e-05	0	5.382e-05	0	0.000163	uncertain_significance	-	1.1	24195946	-	-	-	-	1	-	-	-	-	-
RYR1:	c.115G>A	19:38440814-38440814	A	missense_variant	MODERATE	2/106	-	ENST00000359596.7	c.115G>A	ENSP00000352608.2:p.Glu39Lys	115	115	39	E/K	Gag/Aag	rs539201276,COSM418288	deleterious(0)	probably_damaging(0.999)	0.0002	0	0	0.001	0	0	-	-	2.145e-05	7.264e-05	3.052e-05	0.0002137	0	0	9.59e-06	0	0	-	0.1	0.1	-	-	-	-	-	1	1	1.9968051118210862E-4	-	0.0	-
RYR1:	c.11708G>A	19:38543365-38543365	A	missense_variant	MODERATE	85/106	-	ENST00000359596.7	c.11708G>A	ENSP00000352608.2:p.Arg3903Gln	11708	11708	3903	R/Q	cGg/cAg	rs148399313,CM063115,COSM3771047	deleterious(0)	probably_damaging(0.994)	-	-	-	-	-	-	-	-	1.218e-05	0	0	0	0	0	2.685e-05	0	0	not_provided	0,0,1	1,1,1	1.69179e+07	-	-	-	-	1	-	-	-	-	-
RYR1:	c.11708G>A	19:38543365-38543365	A	missense_variant	MODERATE	85/106	-	ENST00000359596.7	c.11708G>A	ENSP00000352608.2:p.Arg3903Gln	11708	11708	3903	R/Q	cGg/cAg	rs148399313,CM063115,COSM3771047	deleterious(0)	probably_damaging(0.994)	-	-	-	-	-	-	-	-	1.218e-05	0	0	0	0	0	2.685e-05	0	0	not_provided	0,0,1	1,1,1	1.69179e+07	-	-	-	-	1	-	-	-	-	-
RYR1:	c.11999_12001del	19:38543861-38543864	-	inframe_deletion	MODERATE	87/106	-	ENST00000359596.7	c.11999_12001del	ENSP00000352608.2:p.Met4000del	11999-12001	11999-12001	4000-4001	MK/K	aTGAag/aag	-	-	-	-	-	-	-	-	-	-	-	-	-	-	-	-	-	-	-	-	-	-	-	-	-	-	-	-	-	-	-	-	-	-
RYR1:	c.12536G>A	19:38561366-38561366	A	missense_variant	MODERATE	90/106	-	ENST00000359596.7	c.12536G>A	ENSP00000352608.2:p.Arg4179His	12536	12536	4179	R/H	cGc/cAc	CM108389,COSM5008398	deleterious(0)	possibly_damaging(0.634)	-	-	-	-	-	-	-	-	-	-	-	-	-	-	-	-	-	-	0.1	1.1	-	-	-	-	-	-	-	-	-	-	-
RYR1:	c.12541G>A	19:38561371-38561371	A	missense_variant	MODERATE	90/106	-	ENST00000359596.7	c.12541G>A	ENSP00000352608.2:p.Glu4181Lys	12541	12541	4181	E/K	Gag/Aag	CM108383	deleterious(0)	probably_damaging(0.972)	-	-	-	-	-	-	-	-	-	-	-	-	-	-	-	-	-	-	-	1	-	-	-	-	-	1	-	-	-	-	-
RYR1:	c.12582C>G	19:38561412-38561412	G	missense_variant	MODERATE	90/106	-	ENST00000359596.7	c.12582C>G	ENSP00000352608.2:p.Phe4194Leu	12582	12582	4194	F/L	ttC/ttG	rs753263342	deleterious(0)	probably_damaging(0.931)	-	-	-	-	-	-	-	-	8.243e-06	0	2.98e-05	0	5.805e-05	0	0	0	0	-	-	-	-	-	-	-	-	-	-	-	-	-	-
RYR1:	c.12861_12869dup	19:38565203-38565203	CACGGCGGC	inframe_insertion	MODERATE	91/106	-	ENST00000359596.7	c.12861_12869dup	ENSP00000352608.2:p.Thr4288_Ala4290dup	12869-12870	12869-12870	4290	A/ATAA	gcg/gcCACGGCGGCg	rs398123469	-	-	-	-	-	-	-	-	-	-	-	-	-	-	-	-	-	-	-	uncertain_significance	-	1	2.37572e+07	-	-	-	-	-	-	-	-	-	-
RYR1:	c.12861_12869dup	19:38565203-38565203	CACGGCGGC	inframe_insertion	MODERATE	91/106	-	ENST00000359596.7	c.12861_12869dup	ENSP00000352608.2:p.Thr4288_Ala4290dup	12869-12870	12869-12870	4290	A/ATAA	gcg/gcCACGGCGGCg	rs398123469	-	-	-	-	-	-	-	-	-	-	-	-	-	-	-	-	-	-	-	uncertain_significance	-	1	2.37572e+07	-	-	-	-	-	-	-	-	-	-
RYR1:	c.13502C>T	19:38566975-38566975	T	missense_variant	MODERATE	92/106	-	ENST00000359596.7	c.13502C>T	ENSP00000352608.2:p.Pro4501Leu	13502	13502	4501	P/L	cCg/cTg	rs73933023,CM091772	tolerated(0.16)	benign(0.408)	0.0108	0.031	0.0014	0	0.001	0.0112	0.01568	0.0009309	0.002049	0.01779	0.001657	0.0006523	0	5.353e-05	0.0006954	0.001435	0.002906	likely_benign	-	1.1	25741868,24195946,21795085	-	-	-	-	-3	54	0.010782747603833865	41	0.031013615733736764	1
RYR1:	c.13691G>A	19:38570638-38570638	A	missense_variant	MODERATE	94/106	-	ENST00000359596.7	c.13691G>A	ENSP00000352608.2:p.Arg4564Gln	13691	13691	4564	R/Q	cGg/cAg	rs864309559	deleterious(0)	probably_damaging(0.994)	-	-	-	-	-	-	-	-	4.061e-06	0	0	0	0	0	8.951e-06	0	0	uncertain_significance	-	1	-	-	-	-	-	1	-	-	-	-	-
RYR1:	c.13949T>C	19:38572221-38572221	C	missense_variant	MODERATE	95/106	-	ENST00000359596.7	c.13949T>C	ENSP00000352608.2:p.Leu4650Pro	13949	13949	4650	L/P	cTg/cCg	rs118192138,CM032666	deleterious(0)	possibly_damaging(0.69)	-	-	-	-	-	-	-	-	-	-	-	-	-	-	-	-	-	not_provided,pathogenic	-	1.1	2.03016e+07	-	-	-	-	-3	-	-	-	-	-
RYR1:	c.14126C>T	19:38573304-38573304	T	missense_variant	MODERATE	96/106	-	ENST00000359596.7	c.14126C>T	ENSP00000352608.2:p.Thr4709Met	14126	14126	4709	T/M	aCg/aTg	rs118192140,CM073322,COSM6050457	deleterious(0)	possibly_damaging(0.877)	0.0002	0	0	0.001	0	0	-	-	4.496e-05	0	2.981e-05	0.0008138	0	0	9.06e-06	0	3.251e-05	not_provided,pathogenic	0,0,1	1,1,1	17033962,24088041,26633545,17483490,22473935,20301565	-	-	-	-	-1	1	1.9968051118210862E-4	-	0.0	-
RYR1:	c.14126C>T	19:38573304-38573304	T	missense_variant	MODERATE	96/106	-	ENST00000359596.7	c.14126C>T	ENSP00000352608.2:p.Thr4709Met	14126	14126	4709	T/M	aCg/aTg	rs118192140,CM073322,COSM6050457	deleterious(0)	possibly_damaging(0.877)	0.0002	0	0	0.001	0	0	-	-	4.496e-05	0	2.981e-05	0.0008138	0	0	9.06e-06	0	3.251e-05	not_provided,pathogenic	0,0,1	1,1,1	17033962,24088041,26633545,17483490,22473935,20301565	-	-	-	-	-1	1	1.9968051118210862E-4	-	0.0	-
RYR1:	c.14170A>C	19:38575959-38575959	C	missense_variant,splice_region_variant	MODERATE	97/106	-	ENST00000359596.7	c.14170A>C	ENSP00000352608.2:p.Lys4724Gln	14170	14170	4724	K/Q	Aag/Cag	rs118192141,CM032667	deleterious(0)	probably_damaging(0.991)	-	-	-	-	-	-	-	-	-	-	-	-	-	-	-	-	-	not_provided,pathogenic	-	1.1	2.03016e+07	-	-	-	-	1	-	-	-	-	-
RYR1:	c.14386T>C	19:38580003-38580003	C	missense_variant	MODERATE	100/106	-	ENST00000359596.7	c.14386T>C	ENSP00000352608.2:p.Tyr4796His	14386	14386	4796	Y/H	Tat/Cat	-	deleterious(0)	probably_damaging(0.999)	-	-	-	-	-	-	-	-	-	-	-	-	-	-	-	-	-	-	-	-	-	-	-	-	-	2	-	-	-	-	-
RYR1:	c.14483T>G	19:38580100-38580100	G	missense_variant	MODERATE	100/106	-	ENST00000359596.7	c.14483T>G	ENSP00000352608.2:p.Leu4828Arg	14483	14483	4828	L/R	cTg/cGg	-	deleterious(0)	probably_damaging(0.999)	-	-	-	-	-	-	-	-	-	-	-	-	-	-	-	-	-	-	-	-	-	-	-	-	-	-2	-	-	-	-	-
RYR1:	c.14524G>A	19:38580382-38580382	A	missense_variant	MODERATE	101/106	-	ENST00000359596.7	c.14524G>A	ENSP00000352608.2:p.Val4842Met	14524	14524	4842	V/M	Gtg/Atg	rs193922879,CM081775	deleterious(0)	probably_damaging(0.999)	-	-	-	-	-	-	0.000227	0	7.721e-05	0.0001961	2.979e-05	0.0007107	5.798e-05	0	2.687e-05	0.0001823	9.747e-05	uncertain_significance,not_provided,pathogenic	-	1.1	27854218,20839240,18253926	-	-	-	-	1	-	-	-	-	-
RYR1:	c.14524G>A	19:38580382-38580382	A	missense_variant	MODERATE	101/106	-	ENST00000359596.7	c.14524G>A	ENSP00000352608.2:p.Val4842Met	14524	14524	4842	V/M	Gtg/Atg	rs193922879,CM081775	deleterious(0)	probably_damaging(0.999)	-	-	-	-	-	-	0.000227	0	7.721e-05	0.0001961	2.979e-05	0.0007107	5.798e-05	0	2.687e-05	0.0001823	9.747e-05	uncertain_significance,not_provided,pathogenic	-	1.1	27854218,20839240,18253926	-	-	-	-	1	-	-	-	-	-
RYR1:	c.14537C>T	19:38580395-38580395	T	missense_variant	MODERATE	101/106	-	ENST00000359596.7	c.14537C>T	ENSP00000352608.2:p.Ala4846Val	14537	14537	4846	A/V	gCg/gTg	rs118192143,CM070259,RYR1:c.14537C>T	tolerated(0.08)	probably_damaging(0.996)	-	-	-	-	-	-	-	-	-	-	-	-	-	-	-	-	-	not_provided,pathogenic	-	1,1,0	20301565,17226826,17204054	-	-	-	-	-	-	-	-	-	-
RYR1:	c.14545G>A	19:38580403-38580403	A	missense_variant	MODERATE	101/106	-	ENST00000359596.7	c.14545G>A	ENSP00000352608.2:p.Val4849Ile	14545	14545	4849	V/I	Gtc/Atc	rs118192168,CM021677,COSM3970967	tolerated(0.08)	probably_damaging(0.993)	-	-	-	-	-	-	-	-	1.625e-05	0	2.978e-05	0	0	0	2.686e-05	0	0	pathogenic	0,0,1	1,1,1	16917943,17483490,17226826,18253926,16372898,12136074	-	-	-	-	3	-	-	-	-	-
RYR1:	c.14624T>C	19:38580482-38580482	C	missense_variant	MODERATE	101/106	-	ENST00000359596.7	c.14624T>C	ENSP00000352608.2:p.Met4875Thr	14624	14624	4875	M/T	aTg/aCg	-	deleterious(0.03)	probably_damaging(0.968)	-	-	-	-	-	-	-	-	-	-	-	-	-	-	-	-	-	-	-	-	-	-	-	-	-	-1	-	-	-	-	-
RYR1:	c.14717C>T	19:38585013-38585013	T	missense_variant	MODERATE	102/106	-	ENST00000359596.7	c.14717C>T	ENSP00000352608.2:p.Ala4906Val	14717	14717	4906	A/V	gCg/gTg	rs118192153,CM013596,RYR1:c.14717C>T	tolerated(0.06)	probably_damaging(0.996)	-	-	-	-	-	-	0.000227	0	4.062e-06	6.54e-05	0	0	0	0	0	0	0	uncertain_significance,not_provided	-	1,1,0	20301565	-	-	-	-	-	-	-	-	-	-
RYR1:	c.14731G>A	19:38585027-38585027	A	missense_variant	MODERATE	102/106	-	ENST00000359596.7	c.14731G>A	ENSP00000352608.2:p.Glu4911Lys	14731	14731	4911	E/K	Gag/Aag	rs886044196,CM108384	deleterious(0)	probably_damaging(0.995)	-	-	-	-	-	-	-	-	4.063e-06	0	0	0	5.798e-05	0	0	0	0	uncertain_significance	-	1.1	-	-	-	-	-	1	-	-	-	-	-
RYR1:	c.14731G>A	19:38585027-38585027	A	missense_variant	MODERATE	102/106	-	ENST00000359596.7	c.14731G>A	ENSP00000352608.2:p.Glu4911Lys	14731	14731	4911	E/K	Gag/Aag	rs886044196,CM108384	deleterious(0)	probably_damaging(0.995)	-	-	-	-	-	-	-	-	4.063e-06	0	0	0	5.798e-05	0	0	0	0	uncertain_significance	-	1.1	-	-	-	-	-	1	-	-	-	-	-
RYR1:	c.14731G>A	19:38585027-38585027	A	missense_variant	MODERATE	102/106	-	ENST00000359596.7	c.14731G>A	ENSP00000352608.2:p.Glu4911Lys	14731	14731	4911	E/K	Gag/Aag	rs886044196,CM108384	deleterious(0)	probably_damaging(0.995)	-	-	-	-	-	-	-	-	4.063e-06	0	0	0	5.798e-05	0	0	0	0	uncertain_significance	-	1.1	-	-	-	-	-	1	-	-	-	-	-
RYR1:	c.14731G>A	19:38585027-38585027	A	missense_variant	MODERATE	102/106	-	ENST00000359596.7	c.14731G>A	ENSP00000352608.2:p.Glu4911Lys	14731	14731	4911	E/K	Gag/Aag	rs886044196,CM108384	deleterious(0)	probably_damaging(0.995)	-	-	-	-	-	-	-	-	4.063e-06	0	0	0	5.798e-05	0	0	0	0	uncertain_significance	-	1.1	-	-	-	-	-	1	-	-	-	-	-
RYR1:	c.14928C>G	19:38586150-38586150	G	missense_variant	MODERATE	104/106	-	ENST00000359596.7	c.14928C>G	ENSP00000352608.2:p.Phe4976Leu	14928	14928	4976	F/L	ttC/ttG	rs368874586	deleterious(0)	probably_damaging(0.952)	-	-	-	-	-	-	-	-	4.061e-06	0	0	0	0	0	8.954e-06	0	0	likely_pathogenic	-	1	25356970	-	-	-	-	-	-	-	-	-	-
RYR1:	c.14928C>G	19:38586150-38586150	G	missense_variant	MODERATE	104/106	-	ENST00000359596.7	c.14928C>G	ENSP00000352608.2:p.Phe4976Leu	14928	14928	4976	F/L	ttC/ttG	rs368874586	deleterious(0)	probably_damaging(0.952)	-	-	-	-	-	-	-	-	4.061e-06	0	0	0	0	0	8.954e-06	0	0	likely_pathogenic	-	1	25356970	-	-	-	-	-	-	-	-	-	-
RYR1:	c.14939C>T	19:38586161-38586161	T	missense_variant	MODERATE	104/106	-	ENST00000359596.7	c.14939C>T	ENSP00000352608.2:p.Thr4980Met	14939	14939	4980	T/M	aCg/aTg	rs398123471,CM117521,COSM385043	deleterious(0)	probably_damaging(0.996)	-	-	-	-	-	-	-	-	8.124e-06	0	0	0	0	0	1.791e-05	0	0	uncertain_significance	0,0,1	1,1,1	23757202	-	-	-	-	-1	-	-	-	-	-
RYR1:	c.14939C>T	19:38586161-38586161	T	missense_variant	MODERATE	104/106	-	ENST00000359596.7	c.14939C>T	ENSP00000352608.2:p.Thr4980Met	14939	14939	4980	T/M	aCg/aTg	rs398123471,CM117521,COSM385043	deleterious(0)	probably_damaging(0.996)	-	-	-	-	-	-	-	-	8.124e-06	0	0	0	0	0	1.791e-05	0	0	uncertain_significance	0,0,1	1,1,1	23757202	-	-	-	-	-1	-	-	-	-	-
RYR1:	c.14939C>T	19:38586161-38586161	T	missense_variant	MODERATE	104/106	-	ENST00000359596.7	c.14939C>T	ENSP00000352608.2:p.Thr4980Met	14939	14939	4980	T/M	aCg/aTg	rs398123471,CM117521,COSM385043	deleterious(0)	probably_damaging(0.996)	-	-	-	-	-	-	-	-	8.124e-06	0	0	0	0	0	1.791e-05	0	0	uncertain_significance	0,0,1	1,1,1	23757202	-	-	-	-	-1	-	-	-	-	-
RYR1:	c.1840C>T	19:38457545-38457545	T	missense_variant	MODERATE	17/106	-	ENST00000359596.7	c.1840C>T	ENSP00000352608.2:p.Arg614Cys	1840	1840	614	R/C	Cgc/Tgc	rs118192172,CM910349	deleterious(0)	probably_damaging(0.999)	0.0002	0	0	0	0.001	0	0	0.0001163	9.745e-05	0	2.978e-05	0	5.798e-05	8.969e-05	0.0001701	0.0001823	0	pathogenic	-	1.1	18564801,24195946,7586638,7889656,1329581,1639409,1774073,1774074,1862346,7511586,7762556,8401544,8828983,75,9520251	-	-	-	-	-3	1	1.9968051118210862E-4	-	0.0	-
RYR1:	c.1897C>T	19:38457602-38457602	T	stop_gained	HIGH	17/106	-	ENST00000359596.7	c.1897C>T	ENSP00000352608.2:p.Gln633Ter	1897	1897	633	Q/*	Cag/Tag	-	-	-	-	-	-	-	-	-	-	-	-	-	-	-	-	-	-	-	-	-	-	-	-	-	-	-	-	-	-	-	-	-	-
RYR1:	c.2044C>T	19:38458169-38458169	T	missense_variant	MODERATE	18/106	-	ENST00000359596.7	c.2044C>T	ENSP00000352608.2:p.Arg682Trp	2044	2044	682	R/W	Cgg/Tgg	rs776252106	deleterious(0)	probably_damaging(1)	-	-	-	-	-	-	-	-	1.221e-05	6.551e-05	0	0	0	0	0	0.0001828	3.249e-05	-	-	-	-	-	-	-	-	-3	-	-	-	-	-
RYR1:	c.212C>A	19:38442395-38442395	A	missense_variant	MODERATE	3/106	-	ENST00000359596.7	c.212C>A	ENSP00000352608.2:p.Ser71Tyr	212	212	71	S/Y	tCc/tAc	rs118192113,CM063121,COSM4477181	deleterious(0)	probably_damaging(0.994)	-	-	-	-	-	-	-	-	-	-	-	-	-	-	-	-	-	not_provided,pathogenic	0,0,1	1,1,1	16835904,17483490,20301565,16940308	-	-	-	-	-2	-	-	-	-	-
RYR1:	c.2348C>T	19:38459326-38459326	T	missense_variant	MODERATE	19/106	-	ENST00000359596.7	c.2348C>T	ENSP00000352608.2:p.Ser783Leu	2348	2348	783	S/L	tCg/tTg	COSM4393435	deleterious(0)	probably_damaging(1)	-	-	-	-	-	-	-	-	-	-	-	-	-	-	-	-	-	-	1	1	-	-	-	-	-	-2	-	-	-	-	-
RYR1:	c.2361delG	19:38460374-38460375	-	frameshift_variant,splice_region_variant	HIGH	20/106	-	ENST00000359596.7	c.2362del	ENSP00000352608.2:p.Val788CysfsTer96	2361	2361	787	K/X	aaG/aa	-	-	-	-	-	-	-	-	-	-	-	-	-	-	-	-	-	-	-	-	-	-	-	-	-	-	-	-	-	-	-	-	-	-
RYR1:	c.2648T>C	19:38463493-38463493	C	missense_variant	MODERATE	21/106	-	ENST00000359596.7	c.2648T>C	ENSP00000352608.2:p.Leu883Pro	2648	2648	883	L/P	cTa/cCa	-	deleterious(0)	probably_damaging(0.953)	-	-	-	-	-	-	-	-	-	-	-	-	-	-	-	-	-	-	-	-	-	-	-	-	-	-3	-	-	-	-	-
RYR1:	c.2711C>T	19:38463775-38463775	T	missense_variant	MODERATE	22/106	-	ENST00000359596.7	c.2711C>T	ENSP00000352608.2:p.Pro904Leu	2711	2711	904	P/L	cCg/cTg	rs544742812,COSM566530	deleterious(0.01)	probably_damaging(0.969)	-	-	-	-	-	-	-	-	2.436e-05	0	0	0	0	0	4.476e-05	0.0001823	0	uncertain_significance	0.1	1.1	-	-	-	-	-	-3	-	-	-	-	-
RYR1:	c.2938C>T	19:38466158-38466158	T	stop_gained	HIGH	24/106	-	ENST00000359596.7	c.2938C>T	ENSP00000352608.2:p.Gln980Ter	2938	2938	980	Q/*	Cag/Tag	-	-	-	-	-	-	-	-	-	-	-	-	-	-	-	-	-	-	-	-	-	-	-	-	-	-	-	-	-	-	-	-	-	-
RYR1:	c.2984G>A	19:38466204-38466204	A	stop_gained	HIGH	24/106	-	ENST00000359596.7	c.2984G>A	ENSP00000352608.2:p.Trp995Ter	2984	2984	995	W/*	tGg/tAg	-	-	-	-	-	-	-	-	-	-	-	-	-	-	-	-	-	-	-	-	-	-	-	-	-	-	-	-	-	-	-	-	-	-
RYR1:	c.3223C>T	19:38467654-38467654	T	missense_variant	MODERATE	25/106	-	ENST00000359596.7	c.3223C>T	ENSP00000352608.2:p.Arg1075Trp	3223	3223	1075	R/W	Cgg/Tgg	rs573649990,CM136213	deleterious(0)	probably_damaging(1)	0.0002	0.0008	0	0	0	0	-	-	1.624e-05	6.534e-05	0	0	5.798e-05	0	0	0	6.497e-05	-	-	0.1	-	-	-	-	-	-3	1	1.9968051118210862E-4	1	7.564296520423601E-4	-
RYR1:	c.325C>T	19:38443612-38443612	T	missense_variant	MODERATE	4/106	-	ENST00000359596.7	c.325C>T	ENSP00000352608.2:p.Arg109Trp	325	325	109	R/W	Cgg/Tgg	rs118192173,CM064209,COSM5487208	deleterious(0)	probably_damaging(1)	0.0002	0	0	0	0	0.001	-	-	7.314e-05	6.538e-05	5.956e-05	0	5.798e-05	0	0.0001255	0	0	likely_pathogenic,pathogenic	0,0,1	1,1,1	18414213,17033962,17483490,16940308,16380615,16940	-	-	-	-	-3	1	1.9968051118210862E-4	-	0.0	-
RYR1:	c.3619G>A	19:38469367-38469367	A	missense_variant	MODERATE	27/106	-	ENST00000359596.7	c.3619G>A	ENSP00000352608.2:p.Val1207Met	3619	3619	1207	V/M	Gtg/Atg	rs760235443,COSM439406	deleterious(0)	probably_damaging(0.987)	-	-	-	-	-	-	-	-	0.0001259	0.0001961	0.0005063	0	0.0002899	0	1.791e-05	0.0003648	6.497e-05	-	0.1	0.1	-	-	-	-	-	1	-	-	-	-	-
RYR1:	c.4225C>T	19:38475382-38475382	T	stop_gained	HIGH	29/106	-	ENST00000359596.7	c.4225C>T	ENSP00000352608.2:p.Arg1409Ter	4225	4225	1409	R/*	Cga/Tga	rs587784376	-	-	-	-	-	-	-	-	-	-	4.084e-06	0	0	0	0	0	9.005e-06	0	0	pathogenic	-	1	18414213	-	-	-	-	-	-	-	-	-	-
RYR1:	c.464A>C	19:38444188-38444188	C	missense_variant	MODERATE	6/106	-	ENST00000359596.7	c.464A>C	ENSP00000352608.2:p.Gln155Pro	464	464	155	Q/P	cAg/cCg	-	deleterious(0)	probably_damaging(1)	-	-	-	-	-	-	-	-	-	-	-	-	-	-	-	-	-	-	-	-	-	-	-	-	-	-1	-	-	-	-	-
RYR1:	c.4953_4970dup	19:38485625-38485625	GCTGTCGGAGCGCCTGGA	inframe_insertion	MODERATE	34/106	-	ENST00000359596.7	c.4953_4970dup	ENSP00000352608.2:p.Glu1651_Leu1656dup	4970-4971	4970-4971	1657	D/ELSERLD	gac/gaGCTGTCGGAGCGCCTGGAc	-	-	-	-	-	-	-	-	-	-	-	-	-	-	-	-	-	-	-	-	-	-	-	-	-	-	-	-	-	-	-	-	-	-
RYR1:	c.5036G>A	19:38485691-38485691	A	missense_variant	MODERATE	34/106	-	ENST00000359596.7	c.5036G>A	ENSP00000352608.2:p.Arg1679His	5036	5036	1679	R/H	cGc/cAc	rs146504767,CM104331,COSM1638383	deleterious(0.04)	probably_damaging(0.999)	0.0004	0	0	0	0.002	0	0	0.001396	0.001128	6.632e-05	0.0001194	0	0	0.001351	0.002129	0.001295	0	uncertain_significance,likely_benign	0,0,1	1,1,1	25637381,24195946,20142353,21965348	-	-	-	-	-	2	3.9936102236421724E-4	-	0.0	-
RYR1:	c.631+1G>A	19:38444678-38444678	A	splice_donor_variant	HIGH	-	7/105	ENST00000359596.7	c.631+1G>A	-	-	-	-	-	-	rs374937694	-	-	-	-	-	-	-	-	-	-	-	-	-	-	-	-	-	-	-	-	-	-	-	-	-	-	-	-	-	-	-	-	-
RYR1:	c.6359T>C	19:38494436-38494436	C	missense_variant	MODERATE	39/106	-	ENST00000359596.7	c.6359T>C	ENSP00000352608.2:p.Met2120Thr	6359	6359	2120	M/T	aTg/aCg	rs398123473	deleterious(0)	possibly_damaging(0.885)	-	-	-	-	-	-	-	-	1.223e-05	0.0001312	2.979e-05	0	0	0	0	0	0	uncertain_significance	-	1	23757202	-	-	-	-	-1	-	-	-	-	-
RYR1:	c.6418C>T	19:38494495-38494495	T	missense_variant	MODERATE	39/106	-	ENST00000359596.7	c.6418C>T	ENSP00000352608.2:p.Arg2140Trp	6418	6418	2140	R/W	Cgg/Tgg	rs750275456	deleterious(0)	possibly_damaging(0.798)	-	-	-	-	-	-	-	-	2.853e-05	0	0	0	0	0	6.293e-05	0	0	-	-	-	-	-	-	-	-	-3	-	-	-	-	-
RYR1:	c.644G>A	19:38446484-38446484	A	missense_variant	MODERATE	8/106	-	ENST00000359596.7	c.644G>A	ENSP00000352608.2:p.Gly215Glu	644	644	215	G/E	gGa/gAa	rs118192115,CM032665	deleterious(0)	probably_damaging(1)	-	-	-	-	-	-	-	-	-	-	-	-	-	-	-	-	-	not_provided,pathogenic	-	1.1	2.03016e+07	-	-	-	-	-2	-	-	-	-	-
RYR1:	c.6617C>T	19:38496283-38496283	T	missense_variant	MODERATE	40/106	-	ENST00000359596.7	c.6617C>T	ENSP00000352608.2:p.Thr2206Met	6617	6617	2206	T/M	aCg/aTg	rs118192177,CM981782,CM992214,RYR1:c.6617C>T	deleterious(0)	probably_damaging(0.999)	-	-	-	-	-	-	-	-	1.219e-05	0	0	0	0	0	2.687e-05	0	0	not_provided,likely_pathogenic,pathogenic,risk_factor	-	1,1,1,0	16917943,16835904,12434264,12059893,9497245,12220451,25558065,18564,19919814	-	-	-	-	-1	-	-	-	-	-
RYR1:	c.6617C>T	19:38496283-38496283	T	missense_variant	MODERATE	40/106	-	ENST00000359596.7	c.6617C>T	ENSP00000352608.2:p.Thr2206Met	6617	6617	2206	T/M	aCg/aTg	rs118192177,CM981782,CM992214,RYR1:c.6617C>T	deleterious(0)	probably_damaging(0.999)	-	-	-	-	-	-	-	-	1.219e-05	0	0	0	0	0	2.687e-05	0	0	not_provided,likely_pathogenic,pathogenic,risk_factor	-	1,1,1,0	16917943,16835904,12434264,12059893,9497245,12220451,25558065,18564,19919814	-	-	-	-	-1	-	-	-	-	-
RYR1:	c.6847A>C	19:38496910-38496910	C	missense_variant	MODERATE	42/106	-	ENST00000359596.7	c.6847A>C	ENSP00000352608.2:p.Asn2283His	6847	6847	2283	N/H	Aac/Cac	rs118192121,CM064202	deleterious(0)	probably_damaging(0.999)	-	-	-	-	-	-	-	-	-	-	-	-	-	-	-	-	-	not_provided,pathogenic	-	1.1	17483490,20301565,16940308	-	-	-	-	1	-	-	-	-	-
RYR1:	c.6856C>G	19:38496919-38496919	G	missense_variant	MODERATE	42/106	-	ENST00000359596.7	c.6856C>G	ENSP00000352608.2:p.Leu2286Val	6856	6856	2286	L/V	Ctg/Gtg	-	deleterious(0)	probably_damaging(0.994)	-	-	-	-	-	-	-	-	-	-	-	-	-	-	-	-	-	-	-	-	-	-	-	-	-	1	-	-	-	-	-
RYR1:	c.6860C>A	19:38496923-38496923	A	missense_variant	MODERATE	42/106	-	ENST00000359596.7	c.6860C>A	ENSP00000352608.2:p.Ala2287Asp	6860	6860	2287	A/D	gCc/gAc	rs761154999	deleterious(0)	probably_damaging(0.999)	-	-	-	-	-	-	-	-	1.628e-05	0	0	0	0	0	3.595e-05	0	0	-	-	-	-	-	-	-	-	-2	-	-	-	-	-
RYR1:	c.6891+1G>T	19:38496955-38496955	T	splice_donor_variant	HIGH	-	42/105	ENST00000359596.7	c.6891+1G>T	-	-	-	-	-	-	COSM342279	-	-	-	-	-	-	-	-	-	-	-	-	-	-	-	-	-	-	-	-	1	1	-	-	-	-	-	-	-	-	-	-	-
RYR1:	c.6933delC	19:38499148-38499149	-	frameshift_variant	HIGH	43/106	-	ENST00000359596.7	c.6933del	ENSP00000352608.2:p.Met2312CysfsTer118	6933	6933	2311	P/X	ccC/cc	-	-	-	-	-	-	-	-	-	-	-	-	-	-	-	-	-	-	-	-	-	-	-	-	-	-	-	-	-	-	-	-	-	-
RYR1:	c.7006C>T	19:38499222-38499222	T	missense_variant	MODERATE	43/106	-	ENST00000359596.7	c.7006C>T	ENSP00000352608.2:p.Arg2336Cys	7006	7006	2336	R/C	Cgc/Tgc	CM108385,COSM1290942	deleterious(0)	possibly_damaging(0.827)	-	-	-	-	-	-	-	-	-	-	-	-	-	-	-	-	-	-	0.1	1.1	-	-	-	-	-	-3	-	-	-	-	-
RYR1:	c.7025A>G	19:38499241-38499241	G	missense_variant,splice_region_variant	MODERATE	43/106	-	ENST00000359596.7	c.7025A>G	ENSP00000352608.2:p.Asn2342Ser	7025	7025	2342	N/S	aAc/aGc	rs147213895,CM042107	deleterious(0.02)	possibly_damaging(0.459)	0.0008	0	0	0	0.002	0.002	0.0004539	0.001279	0.001048	0.000196	0.0003573	0	5.799e-05	0.0004036	0.00146	0.0009114	0.002112	uncertain_significance,likely_benign	-	1.1	19825159,16917943,24195946,15221887,23826317	-	-	-	-	1	4	7.987220447284345E-4	-	0.0	-
RYR1:	c.7063C>T	19:38499670-38499670	T	missense_variant	MODERATE	44/106	-	ENST00000359596.7	c.7063C>T	ENSP00000352608.2:p.Arg2355Trp	7063	7063	2355	R/W	Cgg/Tgg	rs193922803,CM021676	deleterious(0.01)	probably_damaging(0.934)	-	-	-	-	-	-	-	-	2.129e-05	0	0	0.0001019	0	0	3.635e-05	0	0	pathogenic	-	1.1	16917943	-	-	-	-	-3	-	-	-	-	-
RYR1:	c.7268T>A	19:38499961-38499961	A	missense_variant	MODERATE	45/106	-	ENST00000359596.7	c.7268T>A	ENSP00000352608.2:p.Met2423Lys	7268	7268	2423	M/K	aTg/aAg	rs118192174,CM057506	deleterious(0)	possibly_damaging(0.888)	-	-	-	-	-	-	-	-	2.437e-05	0	0	0	0	0	0	0	0.0001949	not_provided,pathogenic	-	1.1	17033962,17483490,17365175,16380615,7299413,18253	-	-	-	-	-1	-	-	-	-	-
RYR1:	c.7304G>T	19:38499997-38499997	T	missense_variant	MODERATE	45/106	-	ENST00000359596.7	c.7304G>T	ENSP00000352608.2:p.Arg2435Leu	7304	7304	2435	R/L	cGc/cTc	rs28933396,CM930667,CM991120,RYR1:c.7304G>T	deleterious(0)	probably_damaging(0.982)	-	-	-	-	-	-	-	-	-	-	-	-	-	-	-	-	-	not_provided,pathogenic	-	1,1,1,0	16917943,19513315,16835904,8220422,8661021,9030597,12434,16732084,17483490	-	-	-	-	-2	-	-	-	-	-
RYR1:	c.7304G>T	19:38499997-38499997	T	missense_variant	MODERATE	45/106	-	ENST00000359596.7	c.7304G>T	ENSP00000352608.2:p.Arg2435Leu	7304	7304	2435	R/L	cGc/cTc	rs28933396,CM930667,CM991120,RYR1:c.7304G>T	deleterious(0)	probably_damaging(0.982)	-	-	-	-	-	-	-	-	-	-	-	-	-	-	-	-	-	not_provided,pathogenic	-	1,1,1,0	16917943,19513315,16835904,8220422,8661021,9030597,12434,16732084,17483490	-	-	-	-	-2	-	-	-	-	-
RYR1:	c.7324-1G>T	19:38500605-38500605	T	splice_acceptor_variant	HIGH	-	45/105	ENST00000359596.7	c.7324-1G>T	-	-	-	-	-	-	rs193922814,CS081984	-	-	-	-	-	-	-	-	-	-	-	-	-	-	-	-	-	-	-	not_provided	-	1.1	18253926	-	-	-	-	-	-	-	-	-	-
RYR1:	c.7372C>T	19:38500654-38500654	T	missense_variant	MODERATE	46/106	-	ENST00000359596.7	c.7372C>T	ENSP00000352608.2:p.Arg2458Cys	7372	7372	2458	R/C	Cgc/Tgc	rs28933397,CM981784	deleterious(0)	probably_damaging(0.99)	-	-	-	-	-	-	-	-	4.063e-06	0	0	0	0	4.484e-05	0	0	0	not_provided,risk_factor	-	1.1	16835904,9450902,16958617	-	-	-	-	-3	-	-	-	-	-
RYR1:	c.7372C>T	19:38500654-38500654	T	missense_variant	MODERATE	46/106	-	ENST00000359596.7	c.7372C>T	ENSP00000352608.2:p.Arg2458Cys	7372	7372	2458	R/C	Cgc/Tgc	rs28933397,CM981784	deleterious(0)	probably_damaging(0.99)	-	-	-	-	-	-	-	-	4.063e-06	0	0	0	0	4.484e-05	0	0	0	not_provided,risk_factor	-	1.1	16835904,9450902,16958617	-	-	-	-	-3	-	-	-	-	-
RYR1:	c.8692+130G>A	19:38506676-38506676	A	intron_variant	MODIFIER	-	56/105	ENST00000359596.7	c.8692+130G>A	-	-	-	-	-	-	-	-	-	-	-	-	-	-	-	-	-	-	-	-	-	-	-	-	-	-	-	-	-	-	-	-	-	-	-	-	-	-	-	-
RYR1:	c.8692+130G>A	19:38506676-38506676	A	intron_variant	MODIFIER	-	56/105	ENST00000359596.7	c.8692+130G>A	-	-	-	-	-	-	-	-	-	-	-	-	-	-	-	-	-	-	-	-	-	-	-	-	-	-	-	-	-	-	-	-	-	-	-	-	-	-	-	-
RYR1:	c.8953C>T	19:38510518-38510518	T	stop_gained	HIGH	59/106	-	ENST00000359596.7	c.8953C>T	ENSP00000352608.2:p.Arg2985Ter	8953	8953	2985	R/*	Cga/Tga	CM136217,COSM4753226	-	-	-	-	-	-	-	-	-	-	-	-	-	-	-	-	-	-	-	-	0.1	1.1	-	-	-	-	-	-	-	-	-	-	-
RYR1:	c.9157C>T	19:38511595-38511595	T	stop_gained	HIGH	61/106	-	ENST00000359596.7	c.9157C>T	ENSP00000352608.2:p.Arg3053Ter	9157	9157	3053	R/*	Cga/Tga	-	-	-	-	-	-	-	-	-	-	-	-	-	-	-	-	-	-	-	-	-	-	-	-	-	-	-	-	-	-	-	-	-	-
RYR1:	c.9413C>T	19:38512424-38512424	T	missense_variant	MODERATE	63/106	-	ENST00000359596.7	c.9413C>T	ENSP00000352608.2:p.Pro3138Leu	9413	9413	3138	P/L	cCg/cTg	rs762652935,CM108388	deleterious(0)	probably_damaging(0.998)	-	-	-	-	-	-	-	-	2.444e-05	0	0.0001489	0	0	4.525e-05	0	0	0	-	-	0.1	-	-	-	-	-	-3	-	-	-	-	-
RYR1:	c.9605C>T	19:38516137-38516137	T	missense_variant	MODERATE	65/106	-	ENST00000359596.7	c.9605C>T	ENSP00000352608.2:p.Pro3202Leu	9605	9605	3202	P/L	cCg/cTg	rs754002399,CM108386	deleterious(0)	probably_damaging(0.998)	-	-	-	-	-	-	-	-	1.343e-05	0	0	0	9.597e-05	0	0	0	4.36e-05	-	-	0.1	-	-	-	-	-	-3	-	-	-	-	-
RYR1:	c.9605C>T	19:38516137-38516137	T	missense_variant	MODERATE	65/106	-	ENST00000359596.7	c.9605C>T	ENSP00000352608.2:p.Pro3202Leu	9605	9605	3202	P/L	cCg/cTg	rs754002399,CM108386	deleterious(0)	probably_damaging(0.998)	-	-	-	-	-	-	-	-	1.343e-05	0	0	0	9.597e-05	0	0	0	4.36e-05	-	-	0.1	-	-	-	-	-	-3	-	-	-	-	-
RYR1:	c.9733G>A	19:38517406-38517406	A	missense_variant	MODERATE	66/106	-	ENST00000359596.7	c.9733G>A	ENSP00000352608.2:p.Val3245Met	9733	9733	3245	V/M	Gtg/Atg	rs751455783	tolerated(0.07)	benign(0.003)	-	-	-	-	-	-	-	-	8.197e-06	0	0	0	0	0	1.825e-05	0	0	-	-	-	-	-	-	-	-	1	-	-	-	-	-
RYR1:	c.9758T>C	19:38517431-38517431	C	missense_variant	MODERATE	66/106	-	ENST00000359596.7	c.9758T>C	ENSP00000352608.2:p.Ile3253Thr	9758	9758	3253	I/T	aTt/aCt	rs375626634,CM136219	deleterious(0)	probably_damaging(0.966)	0.0002	0.0008	0	0	0	0	0.000227	0	3.681e-05	0.0002621	5.956e-05	0	0.0001741	0	0	0	0	uncertain_significance,benign	-	1.1	18414213	-	-	-	-	-1	1	1.9968051118210862E-4	1	7.564296520423601E-4	-
RYR1:	c.9892G>A	19:38517565-38517565	A	missense_variant	MODERATE	66/106	-	ENST00000359596.7	c.9892G>A	ENSP00000352608.2:p.Ala3298Thr	9892	9892	3298	A/T	Gcc/Acc	rs544339193,COSM1393415	tolerated(0.72)	benign(0.007)	0.0002	0	0	0	0	0.001	-	-	6.16e-05	0	0	0	0	0	9.158e-06	0	0.0004549	-	0.1	0.1	-	-	-	-	-	-	1	1.9968051118210862E-4	-	0.0	-
#Uploaded_variation	Location	Allele	Consequence	IMPACT	SYMBOL	Gene	Feature_type	Feature	BIOTYPE	EXON	INTRON	HGVSc	HGVSp	cDNA_position	CDS_position	Protein_position	Amino_acids	Codons	Existing_variation	DISTANCE	STRAND	FLAGS	SYMBOL_SOURCE	HGNC_ID	TSL	APPRIS	SIFT	PolyPhen	CLIN_SIG	SOMATIC	PHENO	PUBMED	MOTIF_NAME	MOTIF_POS	HIGH_INF_POS	MOTIF_SCORE_CHANGE	1000Gp3_AC	1000Gp3_AF	1000Gp3_AFR_AC	1000Gp3_AFR_AF	1000Gp3_AMR_AC	1000Gp3_AMR_AF	1000Gp3_EAS_AC	1000Gp3_EAS_AF	1000Gp3_EUR_AC	1000Gp3_EUR_AF	1000Gp3_SAS_AC	1000Gp3_SAS_AF	ALSPAC_AC
RYR1:c.4711A>G	19:38483293-38483293	G	missense_variant	MODERATE	RYR1	ENSG00000196218	Transcript	ENST00000355481	protein_coding	33/105	-	-	-	4842	4711	1571	I/V	Atc/Gtc	rs146429605,CM112513	-	1	-	HGNC	HGNC:10483	1	A2	tolerated(0.94)	probably_damaging(0.978)	uncertain_significance,likely_benign	-	1.1	18414213	-	-	-	-	11	0.002196485623003195	-	0.0	3	0.004322766570605188	-	0.0	7	0.006958250497017893	1	0.0010224948875255625	-
RYR1:c.4711A>G	19:38483293-38483293	G	missense_variant	MODERATE	RYR1	ENSG00000196218	Transcript	ENST00000359596	protein_coding	33/106	-	-	-	4711	4711	1571	I/V	Atc/Gtc	rs146429605,CM112513	-	1	-	HGNC	HGNC:10483	5	P3	tolerated(0.94)	benign(0.082)	uncertain_significance,likely_benign	-	1.1	18414213	-	-	-	-	11	0.002196485623003195	-	0.0	3	0.004322766570605188	-	0.0	7	0.006958250497017893	1	0.0010224948875255625	-
RYR1:c.9356G>A	19:38512367-38512367	A	missense_variant	MODERATE	RYR1	ENSG00000196218	Transcript	ENST00000355481	protein_coding	63/105	-	-	-	9487	9356	3119	R/H	cGc/cAc	rs193922833,CM064213,RYR1:c.9356G>A	-	1	-	HGNC	HGNC:10483	1	A2	deleterious(0)	benign(0.42)	uncertain_significance,not_provided	-	1,1,0	1.69179e+07	-	-	-	-	-	-	-	-	-	-	-	-	-	-	-	-	-
RYR1:c.9356G>A	19:38512367-38512367	A	missense_variant	MODERATE	RYR1	ENSG00000196218	Transcript	ENST00000359596	protein_coding	63/106	-	-	-	9356	9356	3119	R/H	cGc/cAc	rs193922833,CM064213,RYR1:c.9356G>A	-	1	-	HGNC	HGNC:10483	5	P3	deleterious(0)	benign(0.24)	uncertain_significance,not_provided	-	1,1,0	1.69179e+07	-	-	-	-	-	-	-	-	-	-	-	-	-	-	-	-	-
RYR1:c.10097G>A	19:38519292-38519292	A	missense_variant	MODERATE	RYR1	ENSG00000196218	Transcript	ENST00000355481	protein_coding	67/105	-	-	-	10228	10097	3366	R/H	cGc/cAc	rs137932199,CM114200,RYR1:c.10097G>A	-	1	-	HGNC	HGNC:10483	1	A2	deleterious(0)	possibly_damaging(0.487)	uncertain_significance,likely_benign	-	1,1,0	18414213,24195946,21674524	-	-	-	-	10	0.001996805111821086	-	0.0	3	0.004322766570605188	-	0.0	6	0.005964214711729622	1	0.0010224948875255625	-
RYR1:c.10097G>A	19:38519292-38519292	A	missense_variant	MODERATE	RYR1	ENSG00000196218	Transcript	ENST00000359596	protein_coding	67/106	-	-	-	10097	10097	3366	R/H	cGc/cAc	rs137932199,CM114200,RYR1:c.10097G>A	-	1	-	HGNC	HGNC:10483	5	P3	deleterious(0)	benign(0.293)	uncertain_significance,likely_benign	-	1,1,0	18414213,24195946,21674524	-	-	-	-	10	0.001996805111821086	-	0.0	3	0.004322766570605188	-	0.0	6	0.005964214711729622	1	0.0010224948875255625	-
RYR1:c.11798A>G	19:38543551-38543551	G	missense_variant	MODERATE	RYR1	ENSG00000196218	Transcript	ENST00000355481	protein_coding	85/105	-	-	-	11914	11783	3928	Y/C	tAc/tGc	rs147136339,CM085678,COSM1581625	-	1	-	HGNC	HGNC:10483	1	A2	deleterious(0)	probably_damaging(0.997)	uncertain_significance	0,0,1	1,1,1	18414213,18564801,24195946,20681998,22473935,23558838,21674524	-	-	-	-	10	0.001996805111821086	-	0.0	3	0.004322766570605188	-	0.0	6	0.005964214711729622	1	0.0010224948875255625	1
[truncated: 211 more columns]

## Sheet: vepmodifié
			#Uplo	aded_variation	Location	Allele	Consequence	IMPACT	EXON	INTRON	HGVSc	c.	HGVSp	cDNA_position	CDS_position	Protein_position	Amino_acids	Codons	Existing_variation	SIFT	PolyPhen	AF	AFR_AF	AMR_AF	EAS_AF	EUR_AF	SAS_AF	AA_AF	EA_AF	gnomAD_AF	gnomAD_AFR_AF	gnomAD_AMR_AF	gnomAD_ASJ_AF	gnomAD_EAS_AF	gnomAD_FIN_AF	gnomAD_NFE_AF	gnomAD_OTH_AF	gnomAD_SAS_AF	CLIN_SIG	SOMATIC	PHENO	PUBMED	MOTIF_NAME	MOTIF_POS	HIGH_INF_POS	MOTIF_SCORE_CHANGE	BLOSUM62	1000Gp3_AC	1000Gp3_AF
	1	ABOUAMR Hana	Allele 1	c.6617C>T	p.T2206M	T	missense_variant	MODERATE	40/106	-	ENST00000359596.7	c.6617C>T	ENSP00000352608.2:p.Thr2206Met	6617	6617	2206	T/M	aCg/aTg	rs118192177,CM981782,CM992214,RYR1:c.6617C>T	deleterious(0)	probably_damaging(0.999)	-	-	-	-	-	-	-	-	1.219e-05	0	0	0	0	0	2.687e-05	0	0	not_provided,likely_pathogenic,pathogenic,risk_factor	-	1,1,1,0	16917943,16835904,12434264,12059893,9497245,12220451,25558065,18564,19919814	-	-	-	-	-1	-	-
	1		Allele 2	c.6617C>T	p.T2206M	T	missense_variant	MODERATE	40/106	-	ENST00000359596.7	c.6617C>T	ENSP00000352608.2:p.Thr2206Met	6617	6617	2206	T/M	aCg/aTg	rs118192177,CM981782,CM992214,RYR1:c.6617C>T	deleterious(0)	probably_damaging(0.999)	-	-	-	-	-	-	-	-	1.219e-05	0	0	0	0	0	2.687e-05	0	0	not_provided,likely_pathogenic,pathogenic,risk_factor	-	1,1,1,0	16917943,16835904,12434264,12059893,9497245,12220451,25558065,18564,19919814	-	-	-	-	-1	-	-
	2	ALCOBA Joselin	Allele 1	c.9605C>T	p.P3202L	T	missense_variant	MODERATE	65/106	-	ENST00000359596.7	c.9605C>T	ENSP00000352608.2:p.Pro3202Leu	9605	9605	3202	P/L	cCg/cTg	rs754002399,CM108386	deleterious(0)	probably_damaging(0.998)	-	-	-	-	-	-	-	-	1.343e-05	0	0	0	9.597e-05	0	0	0	4.36e-05	-	-	0.1	-	-	-	-	-	-3	-	-
	2		Allele 2	c.12536G>A	p.R4179H	A	missense_variant	MODERATE	90/106	-	ENST00000359596.7	c.12536G>A	ENSP00000352608.2:p.Arg4179His	12536	12536	4179	R/H	cGc/cAc	CM108389,COSM5008398	deleterious(0)	possibly_damaging(0.634)	-	-	-	-	-	-	-	-	-	-	-	-	-	-	-	-	-	-	0.1	1.1	-	-	-	-	-	-	-	-
	3	ANTEBI Edith	Allele 1		p.I1571V;R3366C;Y3933C
	3		Allele 2	c.2984G>A	p.Trp995*	A	stop_gained	HIGH	24/106	-	ENST00000359596.7	c.2984G>A	ENSP00000352608.2:p.Trp995Ter	2984	2984	995	W/*	tGg/tAg	-	-	-	-	-	-	-	-	-	-	-	-	-	-	-	-	-	-	-	-	-	-	-	-	-	-	-	-	-	-	-
	4	AUDOUIN Laeticia	Allele 2	c.6860C>A	p.A2287D	A	missense_variant	MODERATE	42/106	-	ENST00000359596.7	c.6860C>A	ENSP00000352608.2:p.Ala2287Asp	6860	6860	2287	A/D	gCc/gAc	rs761154999	deleterious(0)	probably_damaging(0.999)	-	-	-	-	-	-	-	-	1.628e-05	0	0	0	0	0	3.595e-05	0	0	-	-	-	-	-	-	-	-	-2	-	-
	4		Allele 1	c.14939C>T	p.T4980M	T	missense_variant	MODERATE	104/106	-	ENST00000359596.7	c.14939C>T	ENSP00000352608.2:p.Thr4980Met	14939	14939	4980	T/M	aCg/aTg	rs398123471,CM117521,COSM385043	deleterious(0)	probably_damaging(0.996)	-	-	-	-	-	-	-	-	8.124e-06	0	0	0	0	0	1.791e-05	0	0	uncertain_significance	0,0,1	1,1,1	23757202	-	-	-	-	-1	-	-
	5	BABA Karima + 2	Allele 1	c.10579C>T	p.P3527S	T	missense_variant	MODERATE	71/106	-	ENST00000359596.7	c.10579C>T	ENSP00000352608.2:p.Pro3527Ser	10579	10579	3527	P/S	Ccc/Tcc	rs118192164,CM021147,COSM3396342,COSM5056609	tolerated(0.1)	probably_damaging(0.996)	-	-	-	-	-	-	-	-	-	-	-	-	-	-	-	-	-	not_provided,pathogenic	0,0,1,1	1,1,1,1	17204937,12112081,16372898	-	-	-	-	-1	-	-
	5		Allele 2	c.10579C>T	p.P3527S	T	missense_variant	MODERATE	71/106	-	ENST00000359596.7	c.10579C>T	ENSP00000352608.2:p.Pro3527Ser	10579	10579	3527	P/S	Ccc/Tcc	rs118192164,CM021147,COSM3396342,COSM5056609	tolerated(0.1)	probably_damaging(0.996)	-	-	-	-	-	-	-	-	-	-	-	-	-	-	-	-	-	not_provided,pathogenic	0,0,1,1	1,1,1,1	17204937,12112081,16372898	-	-	-	-	-1	-	-
	6	BEN SAAD Ismael + 2	Allele 1	c.3223C>T	p.R1075W	T	missense_variant	MODERATE	25/106	-	ENST00000359596.7	c.3223C>T	ENSP00000352608.2:p.Arg1075Trp	3223	3223	1075	R/W	Cgg/Tgg	rs573649990,CM136213	deleterious(0)	probably_damaging(1)	0.0002	0.0008	0	0	0	0	-	-	1.624e-05	6.534e-05	0	0	5.798e-05	0	0	0	6.497e-05	-	-	0.1	-	-	-	-	-	-3	1	1.9968051118210862E-4
	6		Allele 2	c.7025A>G	p.N2342S	G	missense_variant,splice_region_variant	MODERATE	43/106	-	ENST00000359596.7	c.7025A>G	ENSP00000352608.2:p.Asn2342Ser	7025	7025	2342	N/S	aAc/aGc	rs147213895,CM042107	deleterious(0.02)	possibly_damaging(0.459)	0.0008	0	0	0	0.002	0.002	0.0004539	0.001279	0.001048	0.000196	0.0003573	0	5.799e-05	0.0004036	0.00146	0.0009114	0.002112	uncertain_significance,likely_benign	-	1.1	19825159,16917943,24195946,15221887,23826317	-	-	-	-	1	4	7.987220447284345E-4
	7	BITSINDOU Alain Patrick	Allele 1	c.8692+130G>A	c.8692+130G>A	A	intron_variant	MODIFIER	-	56/105	ENST00000359596.7	c.8692+130G>A	-	-	-	-	-	-	-	-	-	-	-	-	-	-	-	-	-	-	-	-	-	-	-	-	-	-	-	-	-	-	-	-	-	-	-	-	-
	7		Allele 2	c.8692+130G>A	c.8692+130G>A	A	intron_variant	MODIFIER	-	56/105	ENST00000359596.7	c.8692+130G>A	-	-	-	-	-	-	-	-	-	-	-	-	-	-	-	-	-	-	-	-	-	-	-	-	-	-	-	-	-	-	-	-	-	-	-	-	-
	8	BORTOLIN Martin	Allele 1	c.9413C>T	p.P3138L	T	missense_variant	MODERATE	63/106	-	ENST00000359596.7	c.9413C>T	ENSP00000352608.2:p.Pro3138Leu	9413	9413	3138	P/L	cCg/cTg	rs762652935,CM108388	deleterious(0)	probably_damaging(0.998)	-	-	-	-	-	-	-	-	2.444e-05	0	0.0001489	0	0	4.525e-05	0	0	0	-	-	0.1	-	-	-	-	-	-3	-	-
	8		Allele 2	c.11314C>T	p.R3772W	T	missense_variant	MODERATE	79/106	-	ENST00000359596.7	c.11314C>T	ENSP00000352608.2:p.Arg3772Trp	11314	11314	3772	R/W	Cgg/Tgg	rs763112609,CM091770	deleterious(0)	probably_damaging(0.993)	-	-	-	-	-	-	-	-	1.224e-05	0	0	0	0	0	2.7e-05	0	0	-	-	0.1	-	-	-	-	-	-3	-	-
	9	CAPORUSCIO Serena	Allele 1	c.7304G>T	p.R2435L	T	missense_variant	MODERATE	45/106	-	ENST00000359596.7	c.7304G>T	ENSP00000352608.2:p.Arg2435Leu	7304	7304	2435	R/L	cGc/cTc	rs28933396,CM930667,CM991120,RYR1:c.7304G>T	deleterious(0)	probably_damaging(0.982)	-	-	-	-	-	-	-	-	-	-	-	-	-	-	-	-	-	not_provided,pathogenic	-	1,1,1,0	16917943,19513315,16835904,8220422,8661021,9030597,12434,16732084,17483490	-	-	-	-	-2	-	-
	9		Allele 2	c.7304G>T	p.R2435L	T	missense_variant	MODERATE	45/106	-	ENST00000359596.7	c.7304G>T	ENSP00000352608.2:p.Arg2435Leu	7304	7304	2435	R/L	cGc/cTc	rs28933396,CM930667,CM991120,RYR1:c.7304G>T	deleterious(0)	probably_damaging(0.982)	-	-	-	-	-	-	-	-	-	-	-	-	-	-	-	-	-	not_provided,pathogenic	-	1,1,1,0	16917943,19513315,16835904,8220422,8661021,9030597,12434,16732084,17483490	-	-	-	-	-2	-	-
non retrouvée bgm	10	CHASLA Lea	Allele 1	c.9758T>C	p.I3253T	C	missense_variant	MODERATE	66/106	-	ENST00000359596.7	c.9758T>C	ENSP00000352608.2:p.Ile3253Thr	9758	9758	3253	I/T	aTt/aCt	rs375626634,CM136219	deleterious(0)	probably_damaging(0.966)	0.0002	0.0008	0	0	0	0	0.000227	0	3.681e-05	0.0002621	5.956e-05	0	0.0001741	0	0	0	0	uncertain_significance,benign	-	1.1	18414213	-	-	-	-	-1	1	1.9968051118210862E-4
	10		Allele 2	c.8953C>T	p.R2985*	T	stop_gained	HIGH	59/106	-	ENST00000359596.7	c.8953C>T	ENSP00000352608.2:p.Arg2985Ter	8953	8953	2985	R/*	Cga/Tga	CM136217,COSM4753226	-	-	-	-	-	-	-	-	-	-	-	-	-	-	-	-	-	-	-	-	0.1	1.1	-	-	-	-	-	-	-	-
	11	CLERVOY Martine	Allele 1	c.14928C>G	p.F4976L	G	missense_variant	MODERATE	104/106	-	ENST00000359596.7	c.14928C>G	ENSP00000352608.2:p.Phe4976Leu	14928	14928	4976	F/L	ttC/ttG	rs368874586	deleterious(0)	probably_damaging(0.952)	-	-	-	-	-	-	-	-	4.061e-06	0	0	0	0	0	8.954e-06	0	0	likely_pathogenic	-	1	25356970	-	-	-	-	-	-	-
	11		Allele 2		p.R3119H ; p.I1571V ; p.Y3933C ; p.R3366H
	12	COLLINET Aurelie	Allele 1	c.14170A>C	p.K4724Q	C	missense_variant,splice_region_variant	MODERATE	97/106	-	ENST00000359596.7	c.14170A>C	ENSP00000352608.2:p.Lys4724Gln	14170	14170	4724	K/Q	Aag/Cag	rs118192141,CM032667	deleterious(0)	probably_damaging(0.991)	-	-	-	-	-	-	-	-	-	-	-	-	-	-	-	-	-	not_provided,pathogenic	-	1.1	2.03016e+07	-	-	-	-	1	-	-
	12		Allele 2	c.13949T>C	p.L4650P	C	missense_variant	MODERATE	95/106	-	ENST00000359596.7	c.13949T>C	ENSP00000352608.2:p.Leu4650Pro	13949	13949	4650	L/P	cTg/cCg	rs118192138,CM032666	deleterious(0)	possibly_damaging(0.69)	-	-	-	-	-	-	-	-	-	-	-	-	-	-	-	-	-	not_provided,pathogenic	-	1.1	2.03016e+07	-	-	-	-	-3	-	-
	13	DEGRON Swan	Allele 1	c.13502C>T	p.P4501L	T	missense_variant	MODERATE	92/106	-	ENST00000359596.7	c.13502C>T	ENSP00000352608.2:p.Pro4501Leu	13502	13502	4501	P/L	cCg/cTg	rs73933023,CM091772	tolerated(0.16)	benign(0.408)	0.0108	0.031	0.0014	0	0.001	0.0112	0.01568	0.0009309	0.002049	0.01779	0.001657	0.0006523	0	5.353e-05	0.0006954	0.001435	0.002906	likely_benign	-	1.1	25741868,24195946,21795085	-	-	-	-	-3	54	0.010782747603833865
	13		Allele 2	c.14386T>C	p.Y4796H	C	missense_variant	MODERATE	100/106	-	ENST00000359596.7	c.14386T>C	ENSP00000352608.2:p.Tyr4796His	14386	14386	4796	Y/H	Tat/Cat	-	deleterious(0)	probably_damaging(0.999)	-	-	-	-	-	-	-	-	-	-	-	-	-	-	-	-	-	-	-	-	-	-	-	-	-	2	-	-
allèle ?	14	DEMANGE Stephanie	Allele 2	c.7006C>T	p.R2336C	T	missense_variant	MODERATE	43/106	-	ENST00000359596.7	c.7006C>T	ENSP00000352608.2:p.Arg2336Cys	7006	7006	2336	R/C	Cgc/Tgc	CM108385,COSM1290942	deleterious(0)	possibly_damaging(0.827)	-	-	-	-	-	-	-	-	-	-	-	-	-	-	-	-	-	-	0.1	1.1	-	-	-	-	-	-3	-	-
	14		Allele 1	c.14731G>A	p.E4911K	A	missense_variant	MODERATE	102/106	-	ENST00000359596.7	c.14731G>A	ENSP00000352608.2:p.Glu4911Lys	14731	14731	4911	E/K	Gag/Aag	rs886044196,CM108384	deleterious(0)	probably_damaging(0.995)	-	-	-	-	-	-	-	-	4.063e-06	0	0	0	5.798e-05	0	0	0	0	uncertain_significance	-	1.1	-	-	-	-	-	1	-	-
	15	DI MARINO Grazia	Allele 1	c.11708G>A	p.R3903Q	A	missense_variant	MODERATE	85/106	-	ENST00000359596.7	c.11708G>A	ENSP00000352608.2:p.Arg3903Gln	11708	11708	3903	R/Q	cGg/cAg	rs148399313,CM063115,COSM3771047	deleterious(0)	probably_damaging(0.994)	-	-	-	-	-	-	-	-	1.218e-05	0	0	0	0	0	2.685e-05	0	0	not_provided	0,0,1	1,1,1	1.69179e+07	-	-	-	-	1	-	-
	15		Allele 2	c.11708G>A	p.R3903Q	A	missense_variant	MODERATE	85/106	-	ENST00000359596.7	c.11708G>A	ENSP00000352608.2:p.Arg3903Gln	11708	11708	3903	R/Q	cGg/cAg	rs148399313,CM063115,COSM3771047	deleterious(0)	probably_damaging(0.994)	-	-	-	-	-	-	-	-	1.218e-05	0	0	0	0	0	2.685e-05	0	0	not_provided	0,0,1	1,1,1	1.69179e+07	-	-	-	-	1	-	-
	16	DIAZ FERRADA Rocio +1	Allele 1	c.14524G>A	p.V4842M	A	missense_variant	MODERATE	101/106	-	ENST00000359596.7	c.14524G>A	ENSP00000352608.2:p.Val4842Met	14524	14524	4842	V/M	Gtg/Atg	rs193922879,CM081775	deleterious(0)	probably_damaging(0.999)	-	-	-	-	-	-	0.000227	0	7.721e-05	0.0001961	2.979e-05	0.0007107	5.798e-05	0	2.687e-05	0.0001823	9.747e-05	uncertain_significance,not_provided,pathogenic	-	1.1	27854218,20839240,18253926	-	-	-	-	1	-	-
	16		Allele 2	c.7324-1G>T	c.7324-1G>T	T	splice_acceptor_variant	HIGH	-	45/105	ENST00000359596.7	c.7324-1G>T	-	-	-	-	-	-	rs193922814,CS081984	-	-	-	-	-	-	-	-	-	-	-	-	-	-	-	-	-	-	-	not_provided	-	1.1	18253926	-	-	-	-	-	-	-
	17	DUBOIS Bernard	Allele 1	c.10616G>A	p.R3539H	A	missense_variant	MODERATE	71/106	-	ENST00000359596.7	c.10616G>A	ENSP00000352608.2:p.Arg3539His	10616	10616	3539	R/H	cGt/cAt	rs143987857,HM050037	deleterious(0)	possibly_damaging(0.869)	0.0006	0	0	0	0.002	0.001	0.0006809	0.002442	0.001565	0.0005248	8.948e-05	0	0	0.001081	0.002932	0.0005488	0.0006499	uncertain_significance,likely_benign	-	1.1	24055113,24195946,22473935,18253926,23558838,24433488,19015156,23127960	-	-	-	-	-	3	5.990415335463259E-4
	17		Allele 2	c.14731G>A	p.E4911K	A	missense_variant	MODERATE	102/106	-	ENST00000359596.7	c.14731G>A	ENSP00000352608.2:p.Glu4911Lys	14731	14731	4911	E/K	Gag/Aag	rs886044196,CM108384	deleterious(0)	probably_damaging(0.995)	-	-	-	-	-	-	-	-	4.063e-06	0	0	0	5.798e-05	0	0	0	0	uncertain_significance	-	1.1	-	-	-	-	-	1	-	-
rexiste littérature s783m	18	FERRERO Victoria	Allele 1	c.2348C>T	p.S783L	T	missense_variant	MODERATE	19/106	-	ENST00000359596.7	c.2348C>T	ENSP00000352608.2:p.Ser783Leu	2348	2348	783	S/L	tCg/tTg	COSM4393435	deleterious(0)	probably_damaging(1)	-	-	-	-	-	-	-	-	-	-	-	-	-	-	-	-	-	-	1	1	-	-	-	-	-	-2	-	-
	18		Allele 2	c.6856C>G	p.L2286V	G	missense_variant	MODERATE	42/106	-	ENST00000359596.7	c.6856C>G	ENSP00000352608.2:p.Leu2286Val	6856	6856	2286	L/V	Ctg/Gtg	-	deleterious(0)	probably_damaging(0.994)	-	-	-	-	-	-	-	-	-	-	-	-	-	-	-	-	-	-	-	-	-	-	-	-	-	1	-	-
	19	FOUTREL Delphine	Allele 1	c.14717C>T	p.A4906V	T	missense_variant	MODERATE	102/106	-	ENST00000359596.7	c.14717C>T	ENSP00000352608.2:p.Ala4906Val	14717	14717	4906	A/V	gCg/gTg	rs118192153,CM013596,RYR1:c.14717C>T	tolerated(0.06)	probably_damaging(0.996)	-	-	-	-	-	-	0.000227	0	4.062e-06	6.54e-05	0	0	0	0	0	0	0	uncertain_significance,not_provided	-	1,1,0	20301565	-	-	-	-	-	-	-
	19		Allele 2	c.631+1G>A	c.631+1G>A	A	splice_donor_variant	HIGH	-	7/105	ENST00000359596.7	c.631+1G>A	-	-	-	-	-	-	rs374937694	-	-	-	-	-	-	-	-	-	-	-	-	-	-	-	-	-	-	-	-	-	-	-	-	-	-	-	-	-	-
	20	GIMENEZ Alberto	Allele 1	c.14524G>A	p.Val4842Met
	20		Allele 1	c.10348-6C>G	c.10348-6C>G		splice_region_variant,intron_variant	LOW	-	68/105	ENST00000359596.7	c.10348-6C>G	-	-	-	-	-	-	rs193922837,CS081985	-	-	-	-	-	-	-	-	0.000227	0	2.031e-05	0.0002615	2.978e-05	0	0	0	0	0	0	not_provided,pathogenic	-	1.1	18253926	-	-	-	-	-	-	-
	20		Allele 2	c.13660- ?_14646- ?del987nt.
	21	GIRARD GENET Veronique	Allele 1	c.9605C>T	p.P3202L	T	missense_variant	MODERATE	65/106	-	ENST00000359596.7	c.9605C>T	ENSP00000352608.2:p.Pro3202Leu	9605	9605	3202	P/L	cCg/cTg	rs754002399,CM108386	deleterious(0)	probably_damaging(0.998)	-	-	-	-	-	-	-	-	1.343e-05	0	0	0	9.597e-05	0	0	0	4.36e-05	-	-	0.1	-	-	-	-	-	-3	-	-
	21		Allele 2	c.10561G>T	p.G3521C	T	missense_variant	MODERATE	71/106	-	ENST00000359596.7	c.10561G>T	ENSP00000352608.2:p.Gly3521Cys	10561	10561	3521	G/C	Ggc/Tgc	CM108387,COSM1664019	deleterious(0)	probably_damaging(1)	-	-	-	-	-	-	-	-	-	-	-	-	-	-	-	-	-	-	0.1	1.1	-	-	-	-	-	-3	-	-
	22	GOMEZ Hugo Carlos	Allele 2	c.2711C>T	p.P904L	T	missense_variant	MODERATE	22/106	-	ENST00000359596.7	c.2711C>T	ENSP00000352608.2:p.Pro904Leu	2711	2711	904	P/L	cCg/cTg	rs544742812,COSM566530	deleterious(0.01)	probably_damaging(0.969)	-	-	-	-	-	-	-	-	2.436e-05	0	0	0	0	0	4.476e-05	0.0001823	0	uncertain_significance	0.1	1.1	-	-	-	-	-	-3	-	-
	22		Allele 1	c.14939C>T	p.T4980M	T	missense_variant	MODERATE	104/106	-	ENST00000359596.7	c.14939C>T	ENSP00000352608.2:p.Thr4980Met	14939	14939	4980	T/M	aCg/aTg	rs398123471,CM117521,COSM385043	deleterious(0)	probably_damaging(0.996)	-	-	-	-	-	-	-	-	8.124e-06	0	0	0	0	0	1.791e-05	0	0	uncertain_significance	0,0,1	1,1,1	23757202	-	-	-	-	-1	-	-
allèle	23	HUMBERT Gilles	Allele 1	c.325C>T	p.R109W	T	missense_variant	MODERATE	4/106	-	ENST00000359596.7	c.325C>T	ENSP00000352608.2:p.Arg109Trp	325	325	109	R/W	Cgg/Tgg	rs118192173,CM064209,COSM5487208	deleterious(0)	probably_damaging(1)	0.0002	0	0	0	0	0.001	-	-	7.314e-05	6.538e-05	5.956e-05	0	5.798e-05	0	0.0001255	0	0	likely_pathogenic,pathogenic	0,0,1	1,1,1	18414213,17033962,17483490,16940308,16380615,16940	-	-	-	-	-3	1	1.9968051118210862E-4
	23		Allele 2	c.6891+1G>T	p.K2297-2298VinsLWR	T	splice_donor_variant	HIGH	-	42/105	ENST00000359596.7	c.6891+1G>T	-	-	-	-	-	-	COSM342279	-	-	-	-	-	-	-	-	-	-	-	-	-	-	-	-	-	-	-	-	1	1	-	-	-	-	-	-	-	-
complexe	24	ISUNGU Anais	Allele 1	c.14524G>A	p.V4842M
relire sequence	24		Allele 1	c.10348-6C>G	c.10348-6C>G		splice_region_variant,intron_variant	LOW	-	68/105	ENST00000359596.7	c.10348-6C>G	-	-	-	-	-	-	rs193922837,CS081985	-	-	-	-	-	-	-	-	0.000227	0	2.031e-05	0.0002615	2.978e-05	0	0	0	0	0	0	not_provided,pathogenic	-	1.1	18253926	-	-	-	-	-	-	-
	24		Allele 2		c.8342_8343delTA
	25	IZEL Aude	Allele 1	c.11999_12001del	p.M4000del	-	inframe_deletion	MODERATE	87/106	-	ENST00000359596.7	c.11999_12001del	ENSP00000352608.2:p.Met4000del	11999-12001	11999-12001	4000-4001	MK/K	aTGAag/aag	-	-	-	-	-	-	-	-	-	-	-	-	-	-	-	-	-	-	-	-	-	-	-	-	-	-	-	-	-	-	-
	25		Allele 2	c.6933delC	c.6933delC	-	frameshift_variant	HIGH	43/106	-	ENST00000359596.7	c.6933del	ENSP00000352608.2:p.Met2312CysfsTer118	6933	6933	2311	P/X	ccC/cc	-	-	-	-	-	-	-	-	-	-	-	-	-	-	-	-	-	-	-	-	-	-	-	-	-	-	-	-	-	-	-
	26	LAIK Lauren	Allele 1	c.3619G>A	p.V1207M	A	missense_variant	MODERATE	27/106	-	ENST00000359596.7	c.3619G>A	ENSP00000352608.2:p.Val1207Met	3619	3619	1207	V/M	Gtg/Atg	rs760235443,COSM439406	deleterious(0)	probably_damaging(0.987)	-	-	-	-	-	-	-	-	0.0001259	0.0001961	0.0005063	0	0.0002899	0	1.791e-05	0.0003648	6.497e-05	-	0.1	0.1	-	-	-	-	-	1	-	-
	26		Allele 2	c.14624T>C	p.M4875T	C	missense_variant	MODERATE	101/106	-	ENST00000359596.7	c.14624T>C	ENSP00000352608.2:p.Met4875Thr	14624	14624	4875	M/T	aTg/aCg	-	deleterious(0.03)	probably_damaging(0.968)	-	-	-	-	-	-	-	-	-	-	-	-	-	-	-	-	-	-	-	-	-	-	-	-	-	-1	-	-
	27	LANDINI Gillane + 1	Allele 1	c.6418C>T	p.R2140W	T	missense_variant	MODERATE	39/106	-	ENST00000359596.7	c.6418C>T	ENSP00000352608.2:p.Arg2140Trp	6418	6418	2140	R/W	Cgg/Tgg	rs750275456	deleterious(0)	possibly_damaging(0.798)	-	-	-	-	-	-	-	-	2.853e-05	0	0	0	0	0	6.293e-05	0	0	-	-	-	-	-	-	-	-	-3	-	-
	27		Allele 2	c.14483T>G	p.L4828R	G	missense_variant	MODERATE	100/106	-	ENST00000359596.7	c.14483T>G	ENSP00000352608.2:p.Leu4828Arg	14483	14483	4828	L/R	cTg/cGg	-	deleterious(0)	probably_damaging(0.999)	-	-	-	-	-	-	-	-	-	-	-	-	-	-	-	-	-	-	-	-	-	-	-	-	-	-2	-	-
	28	LEICONTE Marie Claude	Allele 2	c.1897C>T	p.Q633*	T	stop_gained	HIGH	17/106	-	ENST00000359596.7	c.1897C>T	ENSP00000352608.2:p.Gln633Ter	1897	1897	633	Q/*	Cag/Tag	-	-	-	-	-	-	-	-	-	-	-	-	-	-	-	-	-	-	-	-	-	-	-	-	-	-	-	-	-	-	-
	28		Allele 1	c.7372C>T	p.R2458C	T	missense_variant	MODERATE	46/106	-	ENST00000359596.7	c.7372C>T	ENSP00000352608.2:p.Arg2458Cys	7372	7372	2458	R/C	Cgc/Tgc	rs28933397,CM981784	deleterious(0)	probably_damaging(0.99)	-	-	-	-	-	-	-	-	4.063e-06	0	0	0	0	4.484e-05	0	0	0	not_provided,risk_factor	-	1.1	16835904,9450902,16958617	-	-	-	-	-3	-	-
	29	LESAGE Frederic	Allele 2	c.6359T>C	p.M2120T	C	missense_variant	MODERATE	39/106	-	ENST00000359596.7	c.6359T>C	ENSP00000352608.2:p.Met2120Thr	6359	6359	2120	M/T	aTg/aCg	rs398123473	deleterious(0)	possibly_damaging(0.885)	-	-	-	-	-	-	-	-	1.223e-05	0.0001312	2.979e-05	0	0	0	0	0	0	uncertain_significance	-	1	23757202	-	-	-	-	-1	-	-
	29		Allele 1	c.14731G>A	p.E4911K	A	missense_variant	MODERATE	102/106	-	ENST00000359596.7	c.14731G>A	ENSP00000352608.2:p.Glu4911Lys	14731	14731	4911	E/K	Gag/Aag	rs886044196,CM108384	deleterious(0)	probably_damaging(0.995)	-	-	-	-	-	-	-	-	4.063e-06	0	0	0	5.798e-05	0	0	0	0	uncertain_significance	-	1.1	-	-	-	-	-	1	-	-
	30	LEVASSEUR Clotilde	Allele 1	c.2648T>C	p.L883P	C	missense_variant	MODERATE	21/106	-	ENST00000359596.7	c.2648T>C	ENSP00000352608.2:p.Leu883Pro	2648	2648	883	L/P	cTa/cCa	-	deleterious(0)	probably_damaging(0.953)	-	-	-	-	-	-	-	-	-	-	-	-	-	-	-	-	-	-	-	-	-	-	-	-	-	-3	-	-
	30		Allele 2	c.9157C>T	p.R3053*	T	stop_gained	HIGH	61/106	-	ENST00000359596.7	c.9157C>T	ENSP00000352608.2:p.Arg3053Ter	9157	9157	3053	R/*	Cga/Tga	-	-	-	-	-	-	-	-	-	-	-	-	-	-	-	-	-	-	-	-	-	-	-	-	-	-	-	-	-	-	-
a exclure	31	MACIEL Sharon	Allele 1	c.12582C>G	F4194L	G	missense_variant	MODERATE	90/106	-	ENST00000359596.7	c.12582C>G	ENSP00000352608.2:p.Phe4194Leu	12582	12582	4194	F/L	ttC/ttG	rs753263342	deleterious(0)	probably_damaging(0.931)	-	-	-	-	-	-	-	-	8.243e-06	0	2.98e-05	0	5.805e-05	0	0	0	0	-	-	-	-	-	-	-	-	-	-	-
	31		Allele 2	c.5652ins111	c.5652ins111
	32	MADI Ibrahim	Allele 2	c.12861_12869dupCACGGCGGC	p.A4287_A4289dup		inframe_insertion	MODERATE	91/106	-	ENST00000359596.7	c.12861_12869dup	ENSP00000352608.2:p.Thr4288_Ala4290dup	12869-12870	12869-12870	4290	A/ATAA	gcg/gcCACGGCGGCg	rs398123469	-	-	-	-	-	-	-	-	-	-	-	-	-	-	-	-	-	-	-	uncertain_significance	-	1	2.37572e+07	-	-	-	-	-	-	-
	32		Allele 1	c.12861_12869dupCACGGCGGC	p.A4287_A4289dup		inframe_insertion	MODERATE	91/106	-	ENST00000359596.7	c.12861_12869dup	ENSP00000352608.2:p.Thr4288_Ala4290dup	12869-12870	12869-12870	4290	A/ATAA	gcg/gcCACGGCGGCg	rs398123469	-	-	-	-	-	-	-	-	-	-	-	-	-	-	-	-	-	-	-	uncertain_significance	-	1	2.37572e+07	-	-	-	-	-	-	-
	33	MALINGRE Benedicte	Allele 1		p.I1571V;R3366C;Y3933C
	33		Allele 2	c.2361delG	p.Lys787*	-	frameshift_variant,splice_region_variant	HIGH	20/106	-	ENST00000359596.7	c.2362del	ENSP00000352608.2:p.Val788CysfsTer96	2361	2361	787	K/X	aaG/aa	-	-	-	-	-	-	-	-	-	-	-	-	-	-	-	-	-	-	-	-	-	-	-	-	-	-	-	-	-	-	-
	34	MARTIN Tristan	Allele 2	c.115G>A	p.E39K	A	missense_variant	MODERATE	2/106	-	ENST00000359596.7	c.115G>A	ENSP00000352608.2:p.Glu39Lys	115	115	39	E/K	Gag/Aag	rs539201276,COSM418288	deleterious(0)	probably_damaging(0.999)	0.0002	0	0	0.001	0	0	-	-	2.145e-05	7.264e-05	3.052e-05	0.0002137	0	0	9.59e-06	0	0	-	0.1	0.1	-	-	-	-	-	1	1	1.9968051118210862E-4
	34		Allele 1		p.I1571V;R3366C;Y3933C
	34		Allele 2	c.11557G>A	p.E3853K	A	missense_variant	MODERATE	82/106	-	ENST00000359596.7	c.11557G>A	ENSP00000352608.2:p.Glu3853Lys	11557	11557	3853	E/K	Gag/Aag	rs145087576,CM123533	deleterious(0.01)	probably_damaging(0.981)	-	-	-	-	-	-	0	0.0001163	5.294e-05	6.552e-05	0	0	5.8e-05	0	5.382e-05	0	0.000163	uncertain_significance	-	1.1	24195946	-	-	-	-	1	-	-
	35	MARTYNOV Pavel	Allele 2	c.14126C>T	p.T4709M	T	missense_variant	MODERATE	96/106	-	ENST00000359596.7	c.14126C>T	ENSP00000352608.2:p.Thr4709Met	14126	14126	4709	T/M	aCg/aTg	rs118192140,CM073322,COSM6050457	deleterious(0)	possibly_damaging(0.877)	0.0002	0	0	0.001	0	0	-	-	4.496e-05	0	2.981e-05	0.0008138	0	0	9.06e-06	0	3.251e-05	not_provided,pathogenic	0,0,1	1,1,1	17033962,24088041,26633545,17483490,22473935,20301565	-	-	-	-	-1	1	1.9968051118210862E-4
	35		Allele 1	c.4225C>T	p.R1409*	T	stop_gained	HIGH	29/106	-	ENST00000359596.7	c.4225C>T	ENSP00000352608.2:p.Arg1409Ter	4225	4225	1409	R/*	Cga/Tga	rs587784376	-	-	-	-	-	-	-	-	-	-	4.084e-06	0	0	0	0	0	9.005e-06	0	0	pathogenic	-	1	18414213	-	-	-	-	-	-	-
	36	MEMBRIVES Etienne	Allele 2		duplication
	36		Allele 1	c.7615-3T>A
	37	METIVIER Lea + 1	Allele 1	c.2044C>T	p.R682W	T	missense_variant	MODERATE	18/106	-	ENST00000359596.7	c.2044C>T	ENSP00000352608.2:p.Arg682Trp	2044	2044	682	R/W	Cgg/Tgg	rs776252106	deleterious(0)	probably_damaging(1)	-	-	-	-	-	-	-	-	1.221e-05	6.551e-05	0	0	0	0	0	0.0001828	3.249e-05	-	-	-	-	-	-	-	-	-3	-	-
	37		Allele 2	c.14928C>G	p.F4976L	G	missense_variant	MODERATE	104/106	-	ENST00000359596.7	c.14928C>G	ENSP00000352608.2:p.Phe4976Leu	14928	14928	4976	F/L	ttC/ttG	rs368874586	deleterious(0)	probably_damaging(0.952)	-	-	-	-	-	-	-	-	4.061e-06	0	0	0	0	0	8.954e-06	0	0	likely_pathogenic	-	1	25356970	-	-	-	-	-	-	-
à exclure	38	MINO Sophia	Allele 1		c.5652ins111
	38		Allele 2		not found but robably present?
	39	OZUNA Candela	Allele 1	c.14731G>A	p.E4911K	A	missense_variant	MODERATE	102/106	-	ENST00000359596.7	c.14731G>A	ENSP00000352608.2:p.Glu4911Lys	14731	14731	4911	E/K	Gag/Aag	rs886044196,CM108384	deleterious(0)	probably_damaging(0.995)	-	-	-	-	-	-	-	-	4.063e-06	0	0	0	5.798e-05	0	0	0	0	uncertain_significance	-	1.1	-	-	-	-	-	1	-	-
	39		Allele 2		p.I1571V;R3366C;Y3933C
	40	PEDROZA DE MACEDO Ana Karina	Allele 1	c.14537C>T	p.A4846V	T	missense_variant	MODERATE	101/106	-	ENST00000359596.7	c.14537C>T	ENSP00000352608.2:p.Ala4846Val	14537	14537	4846	A/V	gCg/gTg	rs118192143,CM070259,RYR1:c.14537C>T	tolerated(0.08)	probably_damaging(0.996)	-	-	-	-	-	-	-	-	-	-	-	-	-	-	-	-	-	not_provided,pathogenic	-	1,1,0	20301565,17226826,17204054	-	-	-	-	-	-	-
	40		Allele 2		p.I1571V;R3366C;Y3933C
	41	POLO Alain	Allele 1	c.2938C>T	p.Q180*	T	stop_gained	HIGH	24/106	-	ENST00000359596.7	c.2938C>T	ENSP00000352608.2:p.Gln980Ter	2938	2938	980	Q/*	Cag/Tag	-	-	-	-	-	-	-	-	-	-	-	-	-	-	-	-	-	-	-	-	-	-	-	-	-	-	-	-	-	-	-
	41		Allele 2	c.7372C>T	p.R2458C	T	missense_variant	MODERATE	46/106	-	ENST00000359596.7	c.7372C>T	ENSP00000352608.2:p.Arg2458Cys	7372	7372	2458	R/C	Cgc/Tgc	rs28933397,CM981784	deleterious(0)	probably_damaging(0.99)	-	-	-	-	-	-	-	-	4.063e-06	0	0	0	0	4.484e-05	0	0	0	not_provided,risk_factor	-	1.1	16835904,9450902,16958617	-	-	-	-	-3	-	-
	42	RISSO PATRON Marisa	Allele 1	c.13691G>A	p.R4564Q	A	missense_variant	MODERATE	94/106	-	ENST00000359596.7	c.13691G>A	ENSP00000352608.2:p.Arg4564Gln	13691	13691	4564	R/Q	cGg/cAg	rs864309559	deleterious(0)	probably_damaging(0.994)	-	-	-	-	-	-	-	-	4.061e-06	0	0	0	0	0	8.951e-06	0	0	uncertain_significance	-	1	-	-	-	-	-	1	-	-
	42		Allele 2		p.I1571V;R3366C;Y3933C
non retrouvée bgm	43	ROMERO Delphine	Allele 1	8373	p.L2791fs
	43		Allele 2	c.14545G>A	p.V4849I	A	missense_variant	MODERATE	101/106	-	ENST00000359596.7	c.14545G>A	ENSP00000352608.2:p.Val4849Ile	14545	14545	4849	V/I	Gtc/Atc	rs118192168,CM021677,COSM3970967	tolerated(0.08)	probably_damaging(0.993)	-	-	-	-	-	-	-	-	1.625e-05	0	2.978e-05	0	0	0	2.686e-05	0	0	pathogenic	0,0,1	1,1,1	16917943,17483490,17226826,18253926,16372898,12136074	-	-	-	-	3	-	-
	44	RUGGIERO Stefano	Allele 1	c.212C>A	p.S71Y	A	missense_variant	MODERATE	3/106	-	ENST00000359596.7	c.212C>A	ENSP00000352608.2:p.Ser71Tyr	212	212	71	S/Y	tCc/tAc	rs118192113,CM063121,COSM4477181	deleterious(0)	probably_damaging(0.994)	-	-	-	-	-	-	-	-	-	-	-	-	-	-	-	-	-	not_provided,pathogenic	0,0,1	1,1,1	16835904,17483490,20301565,16940308	-	-	-	-	-2	-	-
	44		Allele 2	c.6847A>C	p.N2283H	C	missense_variant	MODERATE	42/106	-	ENST00000359596.7	c.6847A>C	ENSP00000352608.2:p.Asn2283His	6847	6847	2283	N/H	Aac/Cac	rs118192121,CM064202	deleterious(0)	probably_damaging(0.999)	-	-	-	-	-	-	-	-	-	-	-	-	-	-	-	-	-	not_provided,pathogenic	-	1.1	17483490,20301565,16940308	-	-	-	-	1	-	-
	45	SALMONA Sarah	Allele 2	c.12541G>A	p.E4181K	A	missense_variant	MODERATE	90/106	-	ENST00000359596.7	c.12541G>A	ENSP00000352608.2:p.Glu4181Lys	12541	12541	4181	E/K	Gag/Aag	CM108383	deleterious(0)	probably_damaging(0.972)	-	-	-	-	-	-	-	-	-	-	-	-	-	-	-	-	-	-	-	1	-	-	-	-	-	1	-	-
	45		Allele 1	c.14939C>T	p.T4980M	T	missense_variant	MODERATE	104/106	-	ENST00000359596.7	c.14939C>T	ENSP00000352608.2:p.Thr4980Met	14939	14939	4980	T/M	aCg/aTg	rs398123471,CM117521,COSM385043	deleterious(0)	probably_damaging(0.996)	-	-	-	-	-	-	-	-	8.124e-06	0	0	0	0	0	1.791e-05	0	0	uncertain_significance	0,0,1	1,1,1	23757202	-	-	-	-	-1	-	-
	46	SOTO INDA Bautista	Allele 1	c.9892G>A	p.A3298T	A	missense_variant	MODERATE	66/106	-	ENST00000359596.7	c.9892G>A	ENSP00000352608.2:p.Ala3298Thr	9892	9892	3298	A/T	Gcc/Acc	rs544339193,COSM1393415	tolerated(0.72)	benign(0.007)	0.0002	0	0	0	0	0.001	-	-	6.16e-05	0	0	0	0	0	9.158e-06	0	0.0004549	-	0.1	0.1	-	-	-	-	-	-	1	1.9968051118210862E-4
	46		Allele 2	c.4953_4970dup	p.E1651_L1686dup	GCTGTCGGAGCGCCTGGA	inframe_insertion	MODERATE	34/106	-	ENST00000359596.7	c.4953_4970dup	ENSP00000352608.2:p.Glu1651_Leu1656dup	4970-4971	4970-4971	1657	D/ELSERLD	gac/gaGCTGTCGGAGCGCCTGGAc	-	-	-	-	-	-	-	-	-	-	-	-	-	-	-	-	-	-	-	-	-	-	-	-	-	-	-	-	-	-	-
	46		Allele 2	c.9733G>A	p. V3245M	A	missense_variant	MODERATE	66/106	-	ENST00000359596.7	c.9733G>A	ENSP00000352608.2:p.Val3245Met	9733	9733	3245	V/M	Gtg/Atg	rs751455783	tolerated(0.07)	benign(0.003)	-	-	-	-	-	-	-	-	8.197e-06	0	0	0	0	0	1.825e-05	0	0	-	-	-	-	-	-	-	-	1	-	-
embété	47	STAIGRE Alexandre	Allele 1	c.644G>A	p.G215E	A	missense_variant	MODERATE	8/106	-	ENST00000359596.7	c.644G>A	ENSP00000352608.2:p.Gly215Glu	644	644	215	G/E	gGa/gAa	rs118192115,CM032665	deleterious(0)	probably_damaging(1)	-	-	-	-	-	-	-	-	-	-	-	-	-	-	-	-	-	not_provided,pathogenic	-	1.1	2.03016e+07	-	-	-	-	-2	-	-
	47		Allele 2	c.1840C>T	p.R614C	T	missense_variant	MODERATE	17/106	-	ENST00000359596.7	c.1840C>T	ENSP00000352608.2:p.Arg614Cys	1840	1840	614	R/C	Cgc/Tgc	rs118192172,CM910349	deleterious(0)	probably_damaging(0.999)	0.0002	0	0	0	0.001	0	0	0.0001163	9.745e-05	0	2.978e-05	0	5.798e-05	8.969e-05	0.0001701	0.0001823	0	pathogenic	-	1.1	18564801,24195946,7586638,7889656,1329581,1639409,1774073,1774074,1862346,7511586,7762556,8401544,8828983,75,9520251	-	-	-	-	-3	1	1.9968051118210862E-4
	48	TOURIGNY Patrick	Allele 2	c.7268T>A	p.M2423K	A	missense_variant	MODERATE	45/106	-	ENST00000359596.7	c.7268T>A	ENSP00000352608.2:p.Met2423Lys	7268	7268	2423	M/K	aTg/aAg	rs118192174,CM057506	deleterious(0)	possibly_damaging(0.888)	-	-	-	-	-	-	-	-	2.437e-05	0	0	0	0	0	0	0	0.0001949	not_provided,pathogenic	-	1.1	17033962,17483490,17365175,16380615,7299413,18253	-	-	-	-	-1	-	-
	48		Allele 1	c.6721 C>T	p.R2241*
existe en q155l	49	VERRON Thierry	Allele 2	c.464A>C	p.Q155P	C	missense_variant	MODERATE	6/106	-	ENST00000359596.7	c.464A>C	ENSP00000352608.2:p.Gln155Pro	464	464	155	Q/P	cAg/cCg	-	deleterious(0)	probably_damaging(1)	-	-	-	-	-	-	-	-	-	-	-	-	-	-	-	-	-	-	-	-	-	-	-	-	-	-1	-	-
	49		Allele 1	c.5036G>A	p.R1679H	A	missense_variant	MODERATE	34/106	-	ENST00000359596.7	c.5036G>A	ENSP00000352608.2:p.Arg1679His	5036	5036	1679	R/H	cGc/cAc	rs146504767,CM104331,COSM1638383	deleterious(0.04)	probably_damaging(0.999)	0.0004	0	0	0	0.002	0	0	0.001396	0.001128	6.632e-05	0.0001194	0	0	0.001351	0.002129	0.001295	0	uncertain_significance,likely_benign	0,0,1	1,1,1	25637381,24195946,20142353,21965348	-	-	-	-	-	2	3.9936102236421724E-4
	50	ZALESKI Juliette	Allele 1	c.7063C>T	p.R2355W	T	missense_variant	MODERATE	44/106	-	ENST00000359596.7	c.7063C>T	ENSP00000352608.2:p.Arg2355Trp	7063	7063	2355	R/W	Cgg/Tgg	rs193922803,CM021676	deleterious(0.01)	probably_damaging(0.934)	-	-	-	-	-	-	-	-	2.129e-05	0	0	0.0001019	0	0	3.635e-05	0	0	pathogenic	-	1.1	16917943	-	-	-	-	-3	-	-
	50		Allele 2	c.14126C>T	p.T4709M	T	missense_variant	MODERATE	96/106	-	ENST00000359596.7	c.14126C>T	ENSP00000352608.2:p.Thr4709Met	14126	14126	4709	T/M	aCg/aTg	rs118192140,CM073322,COSM6050457	deleterious(0)	possibly_damaging(0.877)	0.0002	0	0	0.001	0	0	-	-	4.496e-05	0	2.981e-05	0.0008138	0	0	9.06e-06	0	3.251e-05	not_provided,pathogenic	0,0,1	1,1,1	17033962,24088041,26633545,17483490,22473935,20301565	-	-	-	-	-1	1	1.9968051118210862E-4
	,		RYR1:	c.10348-6C>G	19:38523211-38523211	G
	,		RYR1:	c.14524G>A	19:38580382-38580382	A	missense_variant	MODERATE	101/106	-	ENST00000359596.7	c.14524G>A	ENSP00000352608.2:p.Val4842Met	14524	14524	4842	V/M	Gtg/Atg	rs193922879,CM081775	deleterious(0)	probably_damaging(0.999)	-	-	-	-	-	-	0.000227	0	7.721e-05	0.0001961	2.979e-05	0.0007107	5.798e-05	0	2.687e-05	0.0001823	9.747e-05	uncertain_significance,not_provided,pathogenic	-	1.1	27854218,20839240,18253926	-	-	-	-	1	-	-
	,
	,
	,
	,
	,
	,
	,
	,
	,
	,
	,
	,
	,
	,
	,
	,
	,
	,
	,
	,
	,
	,
	,
	,
	,
	,
	,
	,
	,
	,
	,
	,
	,
	,
	,
	,
	,
	,
	,
	,
	,
	,
	,
	,
	,
	,
	,
	,
	,
	,
	,
	,
	,
	,
	,
	,
	,
	,
	,
	,
	,
	,
	,
	,
	,
	,
	,
	,
	,
	,
	,
	,
	,
	,
	,
	,
	,
	,
	,
	,
	,
	,
	,
	,
[truncated: 214 more columns]

## Sheet: data cumul
			#Uplo	aded_variation	Location	Allele	Consequence	Codons	Existing_variation	CADD_phred	SIFT	PolyPhen	AFR_AF	AMR_AF	EAS_AF	EUR_AF	SAS_AF	AA_AF	gnomAD_AFR_AF	gnomAD_AMR_AF	gnomAD_ASJ_AF	gnomAD_EAS_AF	gnomAD_FIN_AF	gnomAD_NFE_AF	gnomAD_OTH_AF	gnomAD_SAS_AF	CLIN_SIG	SOMATIC	PHENO	PUBMED	MOTIF_NAME	MOTIF_POS	HIGH_INF_POS	MOTIF_SCORE_CHANGE	BLOSUM62	1000Gp3_AC	1000Gp3_AFR_AC	1000Gp3_AFR_AF	1000Gp3_AMR_AC	1000Gp3_AMR_AF	1000Gp3_EAS_AC	1000Gp3_EAS_AF	1000Gp3_EUR_AC	1000Gp3_EUR_AF	1000Gp3_SAS_AC	1000Gp3_SAS_AF	ALSPAC_AC	ALSPAC_AF	AltaiNeandertal
	1	ABOUAMR Hana	Allele 1	c.6617C>T	p.T2206M	T	missense_variant	aCg/aTg	rs118192177,CM981782,CM992214,RYR1:c.6617C>T	25.4	deleterious(0)	probably_damaging(0.999)	-	-	-	-	-	-	0	0	0	0	0	2.687e-05	0	0	not_provided,likely_pathogenic,pathogenic,risk_factor	-	1,1,1,0	16917943,16835904,12434264,12059893,9497245,12220451,25558065,18564,19919814	-	-	-	-	-1	-	-	-	-	-	-	-	-	-	-	-	-	-	C/C
	1		Allele 2	c.6617C>T	p.T2206M	T	missense_variant	aCg/aTg	rs118192177,CM981782,CM992214,RYR1:c.6617C>T	25.4	deleterious(0)	probably_damaging(0.999)	-	-	-	-	-	-	0	0	0	0	0	2.687e-05	0	0	not_provided,likely_pathogenic,pathogenic,risk_factor	-	1,1,1,0	16917943,16835904,12434264,12059893,9497245,12220451,25558065,18564,19919814	-	-	-	-	-1	-	-	-	-	-	-	-	-	-	-	-	-	-	C/C
	2	ALCOBA Joselin	Allele 1	c.9605C>T	p.P3202L	T	missense_variant	cCg/cTg	rs754002399,CM108386	27.0	deleterious(0)	probably_damaging(0.998)	-	-	-	-	-	-	0	0	0	9.597e-05	0	0	0	4.36e-05	-	-	0.1	-	-	-	-	-	-3	-	-	-	-	-	-	-	-	-	-	-	-	-	C/C
	2		Allele 2	c.12536G>A	p.R4179H	A	missense_variant	cGc/cAc	CM108389,COSM5008398	25.6	deleterious(0)	possibly_damaging(0.634)	-	-	-	-	-	-	-	-	-	-	-	-	-	-	-	0.1	1.1	-	-	-	-	-	-	-	-	-	-	-	-	-	-	-	-	-	-	-	G/G
	3	ANTEBI Edith	Allele 1		p.I1571V;R3366C;Y3933C
	3		Allele 2	c.2984G>A	p.Trp995*	A	stop_gained	tGg/tAg	-	37	-	-	-	-	-	-	-	-	-	-	-	-	-	-	-	-	-	-	-	-	-	-	-	-	-	-	-	-	-	-	-	-	-	-	-	-	-	-	G/G
	4	AUDOUIN Laeticia	Allele 2	c.6860C>A	p.A2287D	A	missense_variant	gCc/gAc	rs761154999	26.4	deleterious(0)	probably_damaging(0.999)	-	-	-	-	-	-	0	0	0	0	0	3.595e-05	0	0	-	-	-	-	-	-	-	-	-2	-	-	-	-	-	-	-	-	-	-	-	-	-	C/C
	4		Allele 1	c.14939C>T	p.T4980M	T	missense_variant	aCg/aTg	rs398123471,CM117521,COSM385043	26.0	deleterious(0)	probably_damaging(0.996)	-	-	-	-	-	-	0	0	0	0	0	1.791e-05	0	0	uncertain_significance	0,0,1	1,1,1	23757202	-	-	-	-	-1	-	-	-	-	-	-	-	-	-	-	-	-	-	C/C
	5	BABA Karima + 2	Allele 1	c.10579C>T	p.P3527S	T	missense_variant	Ccc/Tcc	rs118192164,CM021147,COSM3396342,COSM5056609	22.2	tolerated(0.1)	probably_damaging(0.996)	-	-	-	-	-	-	-	-	-	-	-	-	-	-	not_provided,pathogenic	0,0,1,1	1,1,1,1	17204937,12112081,16372898	-	-	-	-	-1	-	-	-	-	-	-	-	-	-	-	-	-	-	C/C
	5		Allele 2	c.10579C>T	p.P3527S	T	missense_variant	Ccc/Tcc	rs118192164,CM021147,COSM3396342,COSM5056609	22.2	tolerated(0.1)	probably_damaging(0.996)	-	-	-	-	-	-	-	-	-	-	-	-	-	-	not_provided,pathogenic	0,0,1,1	1,1,1,1	17204937,12112081,16372898	-	-	-	-	-1	-	-	-	-	-	-	-	-	-	-	-	-	-	C/C
	6	BEN SAAD Ismael + 2	Allele 1	c.3223C>T	p.R1075W	T	missense_variant	Cgg/Tgg	rs573649990,CM136213	26.1	deleterious(0)	probably_damaging(1)	0.0008	0	0	0	0	-	6.534e-05	0	0	5.798e-05	0	0	0	6.497e-05	-	-	0.1	-	-	-	-	-	-3	1	1	7.564296520423601E-4	-	0.0	-	0.0	-	0.0	-	0.0	-	-	C/C
	6		Allele 2	c.7025A>G	p.N2342S	G	missense_variant,splice_region_variant	aAc/aGc	rs147213895,CM042107	18.13	deleterious(0.02)	possibly_damaging(0.459)	0	0	0	0.002	0.002	0.0004539	0.000196	0.0003573	0	5.799e-05	0.0004036	0.00146	0.0009114	0.002112	uncertain_significance,likely_benign	-	1.1	19825159,16917943,24195946,15221887,23826317	-	-	-	-	1	4	-	0.0	-	0.0	-	0.0	2	0.0019880715705765406	2	0.002044989775051125	6	0.0015568240788790867	A/A
	7	BITSINDOU Alain Patrick	Allele 1	c.8692+130G>A	c.8692+130G>A	A	intron_variant	-	-	-	-	-	-	-	-	-	-	-	-	-	-	-	-	-	-	-	-	-	-	-	-	-	-	-	-	-	-	-	-	-	-	-	-	-	-	-	-	-	-
	7		Allele 2	c.8692+130G>A	c.8692+130G>A	A	intron_variant	-	-	-	-	-	-	-	-	-	-	-	-	-	-	-	-	-	-	-	-	-	-	-	-	-	-	-	-	-	-	-	-	-	-	-	-	-	-	-	-	-	-
	8	BORTOLIN Martin	Allele 1	c.9413C>T	p.P3138L	T	missense_variant	cCg/cTg	rs762652935,CM108388	26.6	deleterious(0)	probably_damaging(0.998)	-	-	-	-	-	-	0	0.0001489	0	0	4.525e-05	0	0	0	-	-	0.1	-	-	-	-	-	-3	-	-	-	-	-	-	-	-	-	-	-	-	-	C/C
	8		Allele 2	c.11314C>T	p.R3772W	T	missense_variant	Cgg/Tgg	rs763112609,CM091770	31	deleterious(0)	probably_damaging(0.993)	-	-	-	-	-	-	0	0	0	0	0	2.7e-05	0	0	-	-	0.1	-	-	-	-	-	-3	-	-	-	-	-	-	-	-	-	-	-	-	-	./.
	9	CAPORUSCIO Serena	Allele 1	c.7304G>T	p.R2435L	T	missense_variant	cGc/cTc	rs28933396,CM930667,CM991120,RYR1:c.7304G>T	24.1	deleterious(0)	probably_damaging(0.982)	-	-	-	-	-	-	-	-	-	-	-	-	-	-	not_provided,pathogenic	-	1,1,1,0	16917943,19513315,16835904,8220422,8661021,9030597,12434,16732084,17483490	-	-	-	-	-2	-	-	-	-	-	-	-	-	-	-	-	-	-	G/G
	9		Allele 2	c.7304G>T	p.R2435L	T	missense_variant	cGc/cTc	rs28933396,CM930667,CM991120,RYR1:c.7304G>T	24.1	deleterious(0)	probably_damaging(0.982)	-	-	-	-	-	-	-	-	-	-	-	-	-	-	not_provided,pathogenic	-	1,1,1,0	16917943,19513315,16835904,8220422,8661021,9030597,12434,16732084,17483490	-	-	-	-	-2	-	-	-	-	-	-	-	-	-	-	-	-	-	G/G
non retrouvée bgm	10	CHASLA Lea	Allele 1	c.9758T>C	p.I3253T	C	missense_variant	aTt/aCt	rs375626634,CM136219	20.0	deleterious(0)	probably_damaging(0.966)	0.0008	0	0	0	0	0.000227	0.0002621	5.956e-05	0	0.0001741	0	0	0	0	uncertain_significance,benign	-	1.1	18414213	-	-	-	-	-1	1	1	7.564296520423601E-4	-	0.0	-	0.0	-	0.0	-	0.0	-	-	./.
	10		Allele 2	c.8953C>T	p.R2985*	T	stop_gained	Cga/Tga	CM136217,COSM4753226	50	-	-	-	-	-	-	-	-	-	-	-	-	-	-	-	-	-	0.1	1.1	-	-	-	-	-	-	-	-	-	-	-	-	-	-	-	-	-	-	-	C/C
	11	CLERVOY Martine	Allele 1	c.14928C>G	p.F4976L	G	missense_variant	ttC/ttG	rs368874586	21.0	deleterious(0)	probably_damaging(0.952)	-	-	-	-	-	-	0	0	0	0	0	8.954e-06	0	0	likely_pathogenic	-	1	25356970	-	-	-	-	-	-	-	-	-	-	-	-	-	-	-	-	-	-	C/C
	11		Allele 2		p.R3119H ; p.I1571V ; p.Y3933C ; p.R3366H
	12	COLLINET Aurelie	Allele 1	c.14170A>C	p.K4724Q	C	missense_variant,splice_region_variant	Aag/Cag	rs118192141,CM032667	24.4	deleterious(0)	probably_damaging(0.991)	-	-	-	-	-	-	-	-	-	-	-	-	-	-	not_provided,pathogenic	-	1.1	2.03016e+07	-	-	-	-	1	-	-	-	-	-	-	-	-	-	-	-	-	-	A/A
	12		Allele 2	c.13949T>C	p.L4650P	C	missense_variant	cTg/cCg	rs118192138,CM032666	25.6	deleterious(0)	possibly_damaging(0.69)	-	-	-	-	-	-	-	-	-	-	-	-	-	-	not_provided,pathogenic	-	1.1	2.03016e+07	-	-	-	-	-3	-	-	-	-	-	-	-	-	-	-	-	-	-	T/T
	13	DEGRON Swan	Allele 1	c.13502C>T	p.P4501L	T	missense_variant	cCg/cTg	rs73933023,CM091772	22.6	tolerated(0.16)	benign(0.408)	0.031	0.0014	0	0.001	0.0112	0.01568	0.01779	0.001657	0.0006523	0	5.353e-05	0.0006954	0.001435	0.002906	likely_benign	-	1.1	25741868,24195946,21795085	-	-	-	-	-3	54	41	0.031013615733736764	1	0.001440922190201729	-	0.0	1	9.940357852882703E-4	11	0.011247443762781187	6	0.0015568240788790867	C/C
	13		Allele 2	c.14386T>C	p.Y4796H	C	missense_variant	Tat/Cat	-	23.8	deleterious(0)	probably_damaging(0.999)	-	-	-	-	-	-	-	-	-	-	-	-	-	-	-	-	-	-	-	-	-	-	2	-	-	-	-	-	-	-	-	-	-	-	-	-	T/T
allèle ?	14	DEMANGE Stephanie	Allele 2	c.7006C>T	p.R2336C	T	missense_variant	Cgc/Tgc	CM108385,COSM1290942	25.4	deleterious(0)	possibly_damaging(0.827)	-	-	-	-	-	-	-	-	-	-	-	-	-	-	-	0.1	1.1	-	-	-	-	-	-3	-	-	-	-	-	-	-	-	-	-	-	-	-	C/C
	14		Allele 1	c.14731G>A	p.E4911K	A	missense_variant	Gag/Aag	rs886044196,CM108384	29.2	deleterious(0)	probably_damaging(0.995)	-	-	-	-	-	-	0	0	0	5.798e-05	0	0	0	0	uncertain_significance	-	1.1	-	-	-	-	-	1	-	-	-	-	-	-	-	-	-	-	-	-	-	G/G
	15	DI MARINO Grazia	Allele 1	c.11708G>A	p.R3903Q	A	missense_variant	cGg/cAg	rs148399313,CM063115,COSM3771047	28.4	deleterious(0)	probably_damaging(0.994)	-	-	-	-	-	-	0	0	0	0	0	2.685e-05	0	0	not_provided	0,0,1	1,1,1	1.69179e+07	-	-	-	-	1	-	-	-	-	-	-	-	-	-	-	-	-	-	G/G
	15		Allele 2	c.11708G>A	p.R3903Q	A	missense_variant	cGg/cAg	rs148399313,CM063115,COSM3771047	28.4	deleterious(0)	probably_damaging(0.994)	-	-	-	-	-	-	0	0	0	0	0	2.685e-05	0	0	not_provided	0,0,1	1,1,1	1.69179e+07	-	-	-	-	1	-	-	-	-	-	-	-	-	-	-	-	-	-	G/G
	16	DIAZ FERRADA Rocio +1	Allele 1	c.14524G>A	p.V4842M	A	missense_variant	Gtg/Atg	rs193922879,CM081775	32	deleterious(0)	probably_damaging(0.999)	-	-	-	-	-	0.000227	0.0001961	2.979e-05	0.0007107	5.798e-05	0	2.687e-05	0.0001823	9.747e-05	uncertain_significance,not_provided,pathogenic	-	1.1	27854218,20839240,18253926	-	-	-	-	1	-	-	-	-	-	-	-	-	-	-	-	-	-	G/G
	16		Allele 2	c.7324-1G>T	c.7324-1G>T	T	splice_acceptor_variant	-	rs193922814,CS081984	-	-	-	-	-	-	-	-	-	-	-	-	-	-	-	-	-	not_provided	-	1.1	18253926	-	-	-	-	-	-	-	-	-	-	-	-	-	-	-	-	-	-	-
	17	DUBOIS Bernard	Allele 1	c.10616G>A	p.R3539H	A	missense_variant	cGt/cAt	rs143987857,HM050037	26.1	deleterious(0)	possibly_damaging(0.869)	0	0	0	0.002	0.001	0.0006809	0.0005248	8.948e-05	0	0	0.001081	0.002932	0.0005488	0.0006499	uncertain_significance,likely_benign	-	1.1	24055113,24195946,22473935,18253926,23558838,24433488,19015156,23127960	-	-	-	-	-	3	-	0.0	-	0.0	-	0.0	2	0.0019880715705765406	1	0.0010224948875255625	18	0.00467047223663726	G/G
	17		Allele 2	c.14731G>A	p.E4911K	A	missense_variant	Gag/Aag	rs886044196,CM108384	29.2	deleterious(0)	probably_damaging(0.995)	-	-	-	-	-	-	0	0	0	5.798e-05	0	0	0	0	uncertain_significance	-	1.1	-	-	-	-	-	1	-	-	-	-	-	-	-	-	-	-	-	-	-	G/G
rexiste littérature s783m	18	FERRERO Victoria	Allele 1	c.2348C>T	p.S783L	T	missense_variant	tCg/tTg	COSM4393435	34	deleterious(0)	probably_damaging(1)	-	-	-	-	-	-	-	-	-	-	-	-	-	-	-	1	1	-	-	-	-	-	-2	-	-	-	-	-	-	-	-	-	-	-	-	-	C/C
	18		Allele 2	c.6856C>G	p.L2286V	G	missense_variant	Ctg/Gtg	-	23.2	deleterious(0)	probably_damaging(0.994)	-	-	-	-	-	-	-	-	-	-	-	-	-	-	-	-	-	-	-	-	-	-	1	-	-	-	-	-	-	-	-	-	-	-	-	-	C/C
	19	FOUTREL Delphine	Allele 1	c.14717C>T	p.A4906V	T	missense_variant	gCg/gTg	rs118192153,CM013596,RYR1:c.14717C>T	24.7	tolerated(0.06)	probably_damaging(0.996)	-	-	-	-	-	0.000227	6.54e-05	0	0	0	0	0	0	0	uncertain_significance,not_provided	-	1,1,0	20301565	-	-	-	-	-	-	-	-	-	-	-	-	-	-	-	-	-	-	C/C
	19		Allele 2	c.631+1G>A	c.631+1G>A	A	splice_donor_variant	-	rs374937694	-	-	-	-	-	-	-	-	-	-	-	-	-	-	-	-	-	-	-	-	-	-	-	-	-	-	-	-	-	-	-	-	-	-	-	-	-	-	-	-
	20	GIMENEZ Alberto	Allele 1	c.14524G>A	p.Val4842Met
	20		Allele 1	c.10348-6C>G	c.10348-6C>G		splice_region_variant,intron_variant	-	rs193922837,CS081985	-	-	-	-	-	-	-	-	0.000227	0.0002615	2.978e-05	0	0	0	0	0	0	not_provided,pathogenic	-	1.1	18253926	-	-	-	-	-	-	-	-	-	-	-	-	-	-	-	-	-	-	-
	20		Allele 2	c.13660- ?_14646- ?del987nt.
	21	GIRARD GENET Veronique	Allele 1	c.9605C>T	p.P3202L	T	missense_variant	cCg/cTg	rs754002399,CM108386	27.0	deleterious(0)	probably_damaging(0.998)	-	-	-	-	-	-	0	0	0	9.597e-05	0	0	0	4.36e-05	-	-	0.1	-	-	-	-	-	-3	-	-	-	-	-	-	-	-	-	-	-	-	-	C/C
	21		Allele 2	c.10561G>T	p.G3521C	T	missense_variant	Ggc/Tgc	CM108387,COSM1664019	33	deleterious(0)	probably_damaging(1)	-	-	-	-	-	-	-	-	-	-	-	-	-	-	-	0.1	1.1	-	-	-	-	-	-3	-	-	-	-	-	-	-	-	-	-	-	-	-	G/G
	22	GOMEZ Hugo Carlos	Allele 2	c.2711C>T	p.P904L	T	missense_variant	cCg/cTg	rs544742812,COSM566530	34	deleterious(0.01)	probably_damaging(0.969)	-	-	-	-	-	-	0	0	0	0	0	4.476e-05	0.0001823	0	uncertain_significance	0.1	1.1	-	-	-	-	-	-3	-	-	-	-	-	-	-	-	-	-	-	-	-	C/C
	22		Allele 1	c.14939C>T	p.T4980M	T	missense_variant	aCg/aTg	rs398123471,CM117521,COSM385043	26.0	deleterious(0)	probably_damaging(0.996)	-	-	-	-	-	-	0	0	0	0	0	1.791e-05	0	0	uncertain_significance	0,0,1	1,1,1	23757202	-	-	-	-	-1	-	-	-	-	-	-	-	-	-	-	-	-	-	C/C
allèle	23	HUMBERT Gilles	Allele 1	c.325C>T	p.R109W	T	missense_variant	Cgg/Tgg	rs118192173,CM064209,COSM5487208	34	deleterious(0)	probably_damaging(1)	0	0	0	0	0.001	-	6.538e-05	5.956e-05	0	5.798e-05	0	0.0001255	0	0	likely_pathogenic,pathogenic	0,0,1	1,1,1	18414213,17033962,17483490,16940308,16380615,16940	-	-	-	-	-3	1	-	0.0	-	0.0	-	0.0	-	0.0	1	0.0010224948875255625	-	-	C/C
	23		Allele 2	c.6891+1G>T	p.K2297-2298VinsLWR	T	splice_donor_variant	-	COSM342279	-	-	-	-	-	-	-	-	-	-	-	-	-	-	-	-	-	-	1	1	-	-	-	-	-	-	-	-	-	-	-	-	-	-	-	-	-	-	-	-
complexe	24	ISUNGU Anais	Allele 1	c.14524G>A	p.V4842M
relire sequence	24		Allele 1	c.10348-6C>G	c.10348-6C>G		splice_region_variant,intron_variant	-	rs193922837,CS081985	-	-	-	-	-	-	-	-	0.000227	0.0002615	2.978e-05	0	0	0	0	0	0	not_provided,pathogenic	-	1.1	18253926	-	-	-	-	-	-	-	-	-	-	-	-	-	-	-	-	-	-	-
	24		Allele 2		c.8342_8343delTA
	25	IZEL Aude	Allele 1	c.11999_12001del	p.M4000del	-	inframe_deletion	aTGAag/aag	-	-	-	-	-	-	-	-	-	-	-	-	-	-	-	-	-	-	-	-	-	-	-	-	-	-	-	-	-	-	-	-	-	-	-	-	-	-	-	-	-
	25		Allele 2	c.6933delC	c.6933delC	-	frameshift_variant	ccC/cc	-	-	-	-	-	-	-	-	-	-	-	-	-	-	-	-	-	-	-	-	-	-	-	-	-	-	-	-	-	-	-	-	-	-	-	-	-	-	-	-	-
	26	LAIK Lauren	Allele 1	c.3619G>A	p.V1207M	A	missense_variant	Gtg/Atg	rs760235443,COSM439406	29.9	deleterious(0)	probably_damaging(0.987)	-	-	-	-	-	-	0.0001961	0.0005063	0	0.0002899	0	1.791e-05	0.0003648	6.497e-05	-	0.1	0.1	-	-	-	-	-	1	-	-	-	-	-	-	-	-	-	-	-	-	-	G/G
	26		Allele 2	c.14624T>C	p.M4875T	C	missense_variant	aTg/aCg	-	16.25	deleterious(0.03)	probably_damaging(0.968)	-	-	-	-	-	-	-	-	-	-	-	-	-	-	-	-	-	-	-	-	-	-	-1	-	-	-	-	-	-	-	-	-	-	-	-	-	T/T
	27	LANDINI Gillane + 1	Allele 1	c.6418C>T	p.R2140W	T	missense_variant	Cgg/Tgg	rs750275456	24.2	deleterious(0)	possibly_damaging(0.798)	-	-	-	-	-	-	0	0	0	0	0	6.293e-05	0	0	-	-	-	-	-	-	-	-	-3	-	-	-	-	-	-	-	-	-	-	-	-	-	C/C
	27		Allele 2	c.14483T>G	p.L4828R	G	missense_variant	cTg/cGg	-	25.3	deleterious(0)	probably_damaging(0.999)	-	-	-	-	-	-	-	-	-	-	-	-	-	-	-	-	-	-	-	-	-	-	-2	-	-	-	-	-	-	-	-	-	-	-	-	-	T/T
	28	LEICONTE Marie Claude	Allele 2	c.1897C>T	p.Q633*	T	stop_gained	Cag/Tag	-	39	-	-	-	-	-	-	-	-	-	-	-	-	-	-	-	-	-	-	-	-	-	-	-	-	-	-	-	-	-	-	-	-	-	-	-	-	-	-	C/C
	28		Allele 1	c.7372C>T	p.R2458C	T	missense_variant	Cgc/Tgc	rs28933397,CM981784	27.8	deleterious(0)	probably_damaging(0.99)	-	-	-	-	-	-	0	0	0	0	4.484e-05	0	0	0	not_provided,risk_factor	-	1.1	16835904,9450902,16958617	-	-	-	-	-3	-	-	-	-	-	-	-	-	-	-	-	-	-	C/C
	29	LESAGE Frederic	Allele 2	c.6359T>C	p.M2120T	C	missense_variant	aTg/aCg	rs398123473	23.1	deleterious(0)	possibly_damaging(0.885)	-	-	-	-	-	-	0.0001312	2.979e-05	0	0	0	0	0	0	uncertain_significance	-	1	23757202	-	-	-	-	-1	-	-	-	-	-	-	-	-	-	-	-	-	-	T/T
	29		Allele 1	c.14731G>A	p.E4911K	A	missense_variant	Gag/Aag	rs886044196,CM108384	29.2	deleterious(0)	probably_damaging(0.995)	-	-	-	-	-	-	0	0	0	5.798e-05	0	0	0	0	uncertain_significance	-	1.1	-	-	-	-	-	1	-	-	-	-	-	-	-	-	-	-	-	-	-	G/G
	30	LEVASSEUR Clotilde	Allele 1	c.2648T>C	p.L883P	C	missense_variant	cTa/cCa	-	25.7	deleterious(0)	probably_damaging(0.953)	-	-	-	-	-	-	-	-	-	-	-	-	-	-	-	-	-	-	-	-	-	-	-3	-	-	-	-	-	-	-	-	-	-	-	-	-	T/T
	30		Allele 2	c.9157C>T	p.R3053*	T	stop_gained	Cga/Tga	-	53	-	-	-	-	-	-	-	-	-	-	-	-	-	-	-	-	-	-	-	-	-	-	-	-	-	-	-	-	-	-	-	-	-	-	-	-	-	-	C/C
a exclure	31	MACIEL Sharon	Allele 1	c.12582C>G	F4194L	G	missense_variant	ttC/ttG	rs753263342	24.0	deleterious(0)	probably_damaging(0.931)	-	-	-	-	-	-	0	2.98e-05	0	5.805e-05	0	0	0	0	-	-	-	-	-	-	-	-	-	-	-	-	-	-	-	-	-	-	-	-	-	-	C/C
	31		Allele 2	c.5652ins111	c.5652ins111
	32	MADI Ibrahim	Allele 2	c.12861_12869dupCACGGCGGC	p.A4287_A4289dup		inframe_insertion	gcg/gcCACGGCGGCg	rs398123469	-	-	-	-	-	-	-	-	-	-	-	-	-	-	-	-	-	uncertain_significance	-	1	2.37572e+07	-	-	-	-	-	-	-	-	-	-	-	-	-	-	-	-	-	-	-
	32		Allele 1	c.12861_12869dupCACGGCGGC	p.A4287_A4289dup		inframe_insertion	gcg/gcCACGGCGGCg	rs398123469	-	-	-	-	-	-	-	-	-	-	-	-	-	-	-	-	-	uncertain_significance	-	1	2.37572e+07	-	-	-	-	-	-	-	-	-	-	-	-	-	-	-	-	-	-	-
	33	MALINGRE Benedicte	Allele 1		p.I1571V;R3366C;Y3933C
	33		Allele 2	c.2361delG	p.Lys787*	-	frameshift_variant,splice_region_variant	aaG/aa	-	-	-	-	-	-	-	-	-	-	-	-	-	-	-	-	-	-	-	-	-	-	-	-	-	-	-	-	-	-	-	-	-	-	-	-	-	-	-	-	-
	34	MARTIN Tristan	Allele 2	c.115G>A	p.E39K	A	missense_variant	Gag/Aag	rs539201276,COSM418288	28.4	deleterious(0)	probably_damaging(0.999)	0	0	0.001	0	0	-	7.264e-05	3.052e-05	0.0002137	0	0	9.59e-06	0	0	-	0.1	0.1	-	-	-	-	-	1	1	-	0.0	-	0.0	1	9.92063492063492E-4	-	0.0	-	0.0	-	-	G/G
	34		Allele 1		p.I1571V;R3366C;Y3933C
	34		Allele 2	c.11557G>A	p.E3853K	A	missense_variant	Gag/Aag	rs145087576,CM123533	25.8	deleterious(0.01)	probably_damaging(0.981)	-	-	-	-	-	0	6.552e-05	0	0	5.8e-05	0	5.382e-05	0	0.000163	uncertain_significance	-	1.1	24195946	-	-	-	-	1	-	-	-	-	-	-	-	-	-	-	-	-	-	G/G
	35	MARTYNOV Pavel	Allele 2	c.14126C>T	p.T4709M	T	missense_variant	aCg/aTg	rs118192140,CM073322,COSM6050457	27.0	deleterious(0)	possibly_damaging(0.877)	0	0	0.001	0	0	-	0	2.981e-05	0.0008138	0	0	9.06e-06	0	3.251e-05	not_provided,pathogenic	0,0,1	1,1,1	17033962,24088041,26633545,17483490,22473935,20301565	-	-	-	-	-1	1	-	0.0	-	0.0	1	9.92063492063492E-4	-	0.0	-	0.0	-	-	C/C
	35		Allele 1	c.4225C>T	p.R1409*	T	stop_gained	Cga/Tga	rs587784376	40	-	-	-	-	-	-	-	-	0	0	0	0	0	9.005e-06	0	0	pathogenic	-	1	18414213	-	-	-	-	-	-	-	-	-	-	-	-	-	-	-	-	-	-	C/C
	36	MEMBRIVES Etienne	Allele 2		duplication
	36		Allele 1	c.7615-3T>A
	37	METIVIER Lea + 1	Allele 1	c.2044C>T	p.R682W	T	missense_variant	Cgg/Tgg	rs776252106	34	deleterious(0)	probably_damaging(1)	-	-	-	-	-	-	6.551e-05	0	0	0	0	0	0.0001828	3.249e-05	-	-	-	-	-	-	-	-	-3	-	-	-	-	-	-	-	-	-	-	-	-	-	C/C
	37		Allele 2	c.14928C>G	p.F4976L	G	missense_variant	ttC/ttG	rs368874586	21.0	deleterious(0)	probably_damaging(0.952)	-	-	-	-	-	-	0	0	0	0	0	8.954e-06	0	0	likely_pathogenic	-	1	25356970	-	-	-	-	-	-	-	-	-	-	-	-	-	-	-	-	-	-	C/C
à exclure	38	MINO Sophia	Allele 1		c.5652ins111
	38		Allele 2		not found but robably present?
	39	OZUNA Candela	Allele 1	c.14731G>A	p.E4911K	A	missense_variant	Gag/Aag	rs886044196,CM108384	29.2	deleterious(0)	probably_damaging(0.995)	-	-	-	-	-	-	0	0	0	5.798e-05	0	0	0	0	uncertain_significance	-	1.1	-	-	-	-	-	1	-	-	-	-	-	-	-	-	-	-	-	-	-	G/G
	39		Allele 2		p.I1571V;R3366C;Y3933C
	40	PEDROZA DE MACEDO Ana Karina	Allele 1	c.14537C>T	p.A4846V	T	missense_variant	gCg/gTg	rs118192143,CM070259,RYR1:c.14537C>T	28.0	tolerated(0.08)	probably_damaging(0.996)	-	-	-	-	-	-	-	-	-	-	-	-	-	-	not_provided,pathogenic	-	1,1,0	20301565,17226826,17204054	-	-	-	-	-	-	-	-	-	-	-	-	-	-	-	-	-	-	C/C
	40		Allele 2		p.I1571V;R3366C;Y3933C
	41	POLO Alain	Allele 1	c.2938C>T	p.Q180*	T	stop_gained	Cag/Tag	-	37	-	-	-	-	-	-	-	-	-	-	-	-	-	-	-	-	-	-	-	-	-	-	-	-	-	-	-	-	-	-	-	-	-	-	-	-	-	-	C/C
	41		Allele 2	c.7372C>T	p.R2458C	T	missense_variant	Cgc/Tgc	rs28933397,CM981784	27.8	deleterious(0)	probably_damaging(0.99)	-	-	-	-	-	-	0	0	0	0	4.484e-05	0	0	0	not_provided,risk_factor	-	1.1	16835904,9450902,16958617	-	-	-	-	-3	-	-	-	-	-	-	-	-	-	-	-	-	-	C/C
	42	RISSO PATRON Marisa	Allele 1	c.13691G>A	p.R4564Q	A	missense_variant	cGg/cAg	rs864309559	28.2	deleterious(0)	probably_damaging(0.994)	-	-	-	-	-	-	0	0	0	0	0	8.951e-06	0	0	uncertain_significance	-	1	-	-	-	-	-	1	-	-	-	-	-	-	-	-	-	-	-	-	-	G/G
	42		Allele 2		p.I1571V;R3366C;Y3933C
non retrouvée bgm	43	ROMERO Delphine	Allele 1	8373	p.L2791fs
	43		Allele 2	c.14545G>A	p.V4849I	A	missense_variant	Gtc/Atc	rs118192168,CM021677,COSM3970967	25.8	tolerated(0.08)	probably_damaging(0.993)	-	-	-	-	-	-	0	2.978e-05	0	0	0	2.686e-05	0	0	pathogenic	0,0,1	1,1,1	16917943,17483490,17226826,18253926,16372898,12136074	-	-	-	-	3	-	-	-	-	-	-	-	-	-	-	-	-	-	G/G
	44	RUGGIERO Stefano	Allele 1	c.212C>A	p.S71Y	A	missense_variant	tCc/tAc	rs118192113,CM063121,COSM4477181	28.7	deleterious(0)	probably_damaging(0.994)	-	-	-	-	-	-	-	-	-	-	-	-	-	-	not_provided,pathogenic	0,0,1	1,1,1	16835904,17483490,20301565,16940308	-	-	-	-	-2	-	-	-	-	-	-	-	-	-	-	-	-	-	C/C
	44		Allele 2	c.6847A>C	p.N2283H	C	missense_variant	Aac/Cac	rs118192121,CM064202	25.5	deleterious(0)	probably_damaging(0.999)	-	-	-	-	-	-	-	-	-	-	-	-	-	-	not_provided,pathogenic	-	1.1	17483490,20301565,16940308	-	-	-	-	1	-	-	-	-	-	-	-	-	-	-	-	-	-	A/A
	45	SALMONA Sarah	Allele 2	c.12541G>A	p.E4181K	A	missense_variant	Gag/Aag	CM108383	26.1	deleterious(0)	probably_damaging(0.972)	-	-	-	-	-	-	-	-	-	-	-	-	-	-	-	-	1	-	-	-	-	-	1	-	-	-	-	-	-	-	-	-	-	-	-	-	G/G
	45		Allele 1	c.14939C>T	p.T4980M	T	missense_variant	aCg/aTg	rs398123471,CM117521,COSM385043	26.0	deleterious(0)	probably_damaging(0.996)	-	-	-	-	-	-	0	0	0	0	0	1.791e-05	0	0	uncertain_significance	0,0,1	1,1,1	23757202	-	-	-	-	-1	-	-	-	-	-	-	-	-	-	-	-	-	-	C/C
	46	SOTO INDA Bautista	Allele 1	c.9892G>A	p.A3298T	A	missense_variant	Gcc/Acc	rs544339193,COSM1393415	10.50	tolerated(0.72)	benign(0.007)	0	0	0	0	0.001	-	0	0	0	0	0	9.158e-06	0	0.0004549	-	0.1	0.1	-	-	-	-	-	-	1	-	0.0	-	0.0	-	0.0	-	0.0	1	0.0010224948875255625	-	-	./.
	46		Allele 2	c.4953_4970dup	p.E1651_L1686dup	GCTGTCGGAGCGCCTGGA	inframe_insertion	gac/gaGCTGTCGGAGCGCCTGGAc	-	-	-	-	-	-	-	-	-	-	-	-	-	-	-	-	-	-	-	-	-	-	-	-	-	-	-	-	-	-	-	-	-	-	-	-	-	-	-	-	-
	46		Allele 2	c.9733G>A	p. V3245M	A	missense_variant	Gtg/Atg	rs751455783	10.27	tolerated(0.07)	benign(0.003)	-	-	-	-	-	-	0	0	0	0	0	1.825e-05	0	0	-	-	-	-	-	-	-	-	1	-	-	-	-	-	-	-	-	-	-	-	-	-	./.
embété	47	STAIGRE Alexandre	Allele 1	c.644G>A	p.G215E	A	missense_variant	gGa/gAa	rs118192115,CM032665	25.8	deleterious(0)	probably_damaging(1)	-	-	-	-	-	-	-	-	-	-	-	-	-	-	not_provided,pathogenic	-	1.1	2.03016e+07	-	-	-	-	-2	-	-	-	-	-	-	-	-	-	-	-	-	-	G/G
	47		Allele 2	c.1840C>T	p.R614C	T	missense_variant	Cgc/Tgc	rs118192172,CM910349	35	deleterious(0)	probably_damaging(0.999)	0	0	0	0.001	0	0	0	2.978e-05	0	5.798e-05	8.969e-05	0.0001701	0.0001823	0	pathogenic	-	1.1	18564801,24195946,7586638,7889656,1329581,1639409,1774073,1774074,1862346,7511586,7762556,8401544,8828983,75,9520251	-	-	-	-	-3	1	-	0.0	-	0.0	-	0.0	1	9.940357852882703E-4	-	0.0	-	-	C/C
	48	TOURIGNY Patrick	Allele 2	c.7268T>A	p.M2423K	A	missense_variant	aTg/aAg	rs118192174,CM057506	24.0	deleterious(0)	possibly_damaging(0.888)	-	-	-	-	-	-	0	0	0	0	0	0	0	0.0001949	not_provided,pathogenic	-	1.1	17033962,17483490,17365175,16380615,7299413,18253	-	-	-	-	-1	-	-	-	-	-	-	-	-	-	-	-	-	-	T/T
	48		Allele 1	c.6721 C>T	p.R2241*
existe en q155l	49	VERRON Thierry	Allele 2	c.464A>C	p.Q155P	C	missense_variant	cAg/cCg	-	26.1	deleterious(0)	probably_damaging(1)	-	-	-	-	-	-	-	-	-	-	-	-	-	-	-	-	-	-	-	-	-	-	-1	-	-	-	-	-	-	-	-	-	-	-	-	-	A/A
	49		Allele 1	c.5036G>A	p.R1679H	A	missense_variant	cGc/cAc	rs146504767,CM104331,COSM1638383	25.8	deleterious(0.04)	probably_damaging(0.999)	0	0	0	0.002	0	0	6.632e-05	0.0001194	0	0	0.001351	0.002129	0.001295	0	uncertain_significance,likely_benign	0,0,1	1,1,1	25637381,24195946,20142353,21965348	-	-	-	-	-	2	-	0.0	-	0.0	-	0.0	2	0.0019880715705765406	-	0.0	6	0.0015568240788790867	G/G
	50	ZALESKI Juliette	Allele 1	c.7063C>T	p.R2355W	T	missense_variant	Cgg/Tgg	rs193922803,CM021676	34	deleterious(0.01)	probably_damaging(0.934)	-	-	-	-	-	-	0	0	0.0001019	0	0	3.635e-05	0	0	pathogenic	-	1.1	16917943	-	-	-	-	-3	-	-	-	-	-	-	-	-	-	-	-	-	-	C/C
	50		Allele 2	c.14126C>T	p.T4709M	T	missense_variant	aCg/aTg	rs118192140,CM073322,COSM6050457	27.0	deleterious(0)	possibly_damaging(0.877)	0	0	0.001	0	0	-	0	2.981e-05	0.0008138	0	0	9.06e-06	0	3.251e-05	not_provided,pathogenic	0,0,1	1,1,1	17033962,24088041,26633545,17483490,22473935,20301565	-	-	-	-	-1	1	-	0.0	-	0.0	1	9.92063492063492E-4	-	0.0	-	0.0	-	-	C/C
	,		RYR1:	c.10348-6C>G	19:38523211-38523211	G
	,		RYR1:	c.14524G>A	19:38580382-38580382	A	missense_variant	Gtg/Atg	rs193922879,CM081775	32	deleterious(0)	probably_damaging(0.999)	-	-	-	-	-	0.000227	0.0001961	2.979e-05	0.0007107	5.798e-05	0	2.687e-05	0.0001823	9.747e-05	uncertain_significance,not_provided,pathogenic	-	1.1	27854218,20839240,18253926	-	-	-	-	1	-	-	-	-	-	-	-	-	-	-	-	-	-	G/G
	,
	1	0.36
	2	0.54
	3	0.36
	4
	5
	6	0.39
	7	0.25
	8	0.34
	9
	10
	11	0.33
	12
	13	0.4
	14	0.25
	15	0.45
	16	0.14
	17	0.3
	18
	19
	20	0.07
	21	? Semble trop faible/génétique+phénotype
	22
	22	0.36
	23
	24	0.18
	25	0.25
	26	0.2
	27	G37% L32%
	28	0.41
	29	0.52
	30
	31
	32	0.79
	33	Pb biopsie dégradée
	34	0.52
	35	0.23
	36	0.25
	37	~0%
	38
	39
	40	0.63
	41	0.47
	42
	43	0.42
	44	Pb biopsie dégradée
	45
	46	0.18
	47
	48	0.25
	49	0.51
	50	0.29
	,
	,
	,
	,
	,
	,
	,
	,
	,
	,
	,
	,
	,
	,
	,
	,
	,
	,
	,
	,
	,
	,
	,
	,
	,
	,
	,
	,
	,
	,
	,
	,
	,
	,
	,
	,
	,
	,
	,
	,
	,
	,
	,
	,
	,
	,
	,
	,
	,
	,
	,
	,
	,
	,
	,
	,
	,
	,
	,
	,
	,
	,
	,
	,
	,
	,
	,
	,
	,
	,
	,
	,
	,
	,
	,
	,
	,
	,
	,
	,
	,
	,
	,
[truncated: 243 more columns]

## Sheet: Feuil4
n°	Patient	Allele	c.	Mutation
1	ABOUAMR Hana	Allele 1	c.6617C>T	p.T2206M
1		Allele 2	c.6617C>T	p.T2206M
2	ALCOBA Joselin	Allele 1	c.9605C>T	p.P3202L
2		Allele 2	c.12536G>A	p.R4179H
3	ANTEBI Edith	Allele 1		p.I1571V;R3366C;Y3933C
3		Allele 2	c.2984G>A	p.Trp995*
4	AUDOUIN Laeticia	Allele 2	c.6860C>A	p.A2287D
4		Allele 1	c.14939C>T	p.T4980M
5	BABA Karima + 2	Allele 1	c.10579C>T	p.P3527S
5		Allele 2	c.10579C>T	p.P3527S
6	BEN SAAD Ismael + 2	Allele 1	c.3223C>T	p.R1075W
6		Allele 2	c.7025A>G	p.N2342S
7	BITSINDOU Alain Patrick	Allele 1	c.8692+130G>A	c.8692+130G>A
7		Allele 2	c.8692+130G>A	c.8692+130G>A
8	BORTOLIN Martin	Allele 1	c.9413C>T	p.P3138L
8		Allele 2	c.11314C>T	p.R3772W
9	CAPORUSCIO Serena	Allele 1	c.7304G>T	p.R2435L
9		Allele 2	c.7304G>T	p.R2435L
10	CHASLA Lea	Allele 1	c.9758T>C	p.I3253T
10		Allele 2	c.8953C>T	p.R2985*
11	CLERVOY Martine	Allele 1	c.14928C>G	p.F4976L
11		Allele 2		p.R3119H ; p.I1571V ; p.Y3933C ; p.R3366H
12	COLLINET Aurelie	Allele 1	c.14170A>C	p.K4724Q
12		Allele 2	c.13949T>C	p.L4650P
13	DEGRON Swan	Allele 1	c.13502C>T	p.P4501L
13		Allele 2	c.14386T>C	p.Y4796H
14	DEMANGE Stephanie	Allele 2	c.7006C>T	p.R2336C
14		Allele 1	c.14731G>A	p.E4911K
15	DI MARINO Grazia	Allele 1	c.11708G>A	p.R3903Q
15		Allele 2	c.11708G>A	p.R3903Q
16	DIAZ FERRADA Rocio +1	Allele 1	c.14524G>A	p.V4842M
16		Allele 2	c.7324-1G>T	c.7324-1G>T
17	DUBOIS Bernard	Allele 1	c.10616G>A	p.R3539H
17		Allele 2	c.14731G>A	p.E4911K
18	FERRERO Victoria	Allele 1	c.2348C>T	p.S783L
18		Allele 2	c.6856C>G	p.L2286V
19	FOUTREL Delphine	Allele 1	c.14717C>T	p.A4906V
19		Allele 2	c.631+1G>A	c.631+1G>A
20	GIMENEZ Alberto	Allele 1	c.14524G>A	p.Val4842Met
20		Allele 1	c.10348-6C>G	c.10348-6C>G
20		Allele 2	c.13660- ?_14646- ?del987nt.
21	GIRARD GENET Veronique	Allele 1	c.9605C>T	p.P3202L
21		Allele 2	c.10561G>T	p.G3521C
22	GOMEZ Hugo Carlos	Allele 2	c.2711C>T	p.P904L
22		Allele 1	c.14939C>T	p.T4980M
23	HUMBERT Gilles	Allele 1	c.325C>T	p.R109W
23		Allele 2	c.6891+1G>T	p.K2297-2298VinsLWR
24	ISUNGU Anais	Allele 1	c.14524G>A	p.V4842M
24		Allele 1	c.10348-6C>G	c.10348-6C>G
24		Allele 2		c.8342_8343delTA
25	IZEL Aude	Allele 1	c.11999_12001del	p.M4000del
25		Allele 2	c.6933delC	c.6933delC
26	LAIK Lauren	Allele 1	c.3619G>A	p.V1207M
26		Allele 2	c.14624T>C	p.M4875T
27	LANDINI Gillane + 1	Allele 1	c.6418C>T	p.R2140W
27		Allele 2	c.14483T>G	p.L4828R
28	LEICONTE Marie Claude	Allele 2	c.1897C>T	p.Q633*
28		Allele 1	c.7372C>T	p.R2458C
29	LESAGE Frederic	Allele 2	c.6359T>C	p.M2120T
29		Allele 1	c.14731G>A	p.E4911K
30	LEVASSEUR Clotilde	Allele 1	c.2648T>C	p.L883P
30		Allele 2	c.9157C>T	p.R3053*
31	MACIEL Sharon	Allele 1	c.12582C>G	F4194L
31		Allele 2	c.5652ins111	c.5652ins111
32	MADI Ibrahim	Allele 2	c.12861_12869dupCACGGCGGC	p.A4287_A4289dup
32		Allele 1	c.12861_12869dupCACGGCGGC	p.A4287_A4289dup
33	MALINGRE Benedicte	Allele 1		p.I1571V;R3366C;Y3933C
33		Allele 2	c.2361delG	p.Lys787*
34	MARTIN Tristan	Allele 2	c.115G>A	p.E39K
34		Allele 2	c.11557G>A	p.E3853K
34		Allele 1		p.I1571V;R3366C;Y3933C
35	MARTYNOV Pavel	Allele 2	c.14126C>T	p.T4709M
35		Allele 1	c.4225C>T	p.R1409*
36	MEMBRIVES Etienne	Allele 2		duplication
36		Allele 1	c.7615-3T>A
37	METIVIER Lea + 1	Allele 1	c.2044C>T	p.R682W
37		Allele 2	c.14928C>G	p.F4976L
38	MINO Sophia	Allele 1		c.5652ins111
38		Allele 2		not found but robably present?
39	OZUNA Candela	Allele 1	c.14731G>A	p.E4911K
39		Allele 2		p.I1571V;R3366C;Y3933C
40	PEDROZA DE MACEDO Ana Karina	Allele 1	c.14537C>T	p.A4846V
40		Allele 2		p.I1571V;R3366C;Y3933C
41	POLO Alain	Allele 1	c.2938C>T	p.Q180*
41		Allele 2	c.7372C>T	p.R2458C
42	RISSO PATRON Marisa	Allele 1	c.13691G>A	p.R4564Q
42		Allele 2		p.I1571V;R3366C;Y3933C
43	ROMERO Delphine	Allele 1	8373	p.L2791fs
43		Allele 2	c.14545G>A	p.V4849I
44	RUGGIERO Stefano	Allele 1	c.212C>A	p.S71Y
44		Allele 2	c.6847A>C	p.N2283H
45	SALMONA Sarah	Allele 2	c.12541G>A	p.E4181K
45		Allele 1	c.14939C>T	p.T4980M
46	SOTO INDA Bautista	Allele 1	c.9892G>A	p.A3298T
46		Allele 2	c.4953_4970dup	p.E1651_L1686dup
46		Allele 2	c.9733G>A	p. V3245M
47	STAIGRE Alexandre	Allele 1	c.644G>A	p.G215E
47		Allele 2	c.1840C>T	p.R614C
48	TOURIGNY Patrick	Allele 2	c.7268T>A	p.M2423K
48		Allele 1	c.6721 C>T	p.R2241*
49	VERRON Thierry	Allele 2	c.464A>C	p.Q155P
49		Allele 1	c.5036G>A	p.R1679H
50	ZALESKI Juliette	Allele 1	c.7063C>T	p.R2355W
50		Allele 2	c.14126C>T	p.T4709M
51	ZDENECK Sebastien +2	Allele 1		p.V2346M
51		Allele 2		p.D4939E
	FASSINA Delphine	Allele 1
	FASSINA Delphine	Allele 2
	TELLAIS Rosalie + 1	Allele 1
	TELLAIS Rosalie + 1	Allele 2
	VIOLANT Elena	Allele 1
	VIOLANT Elena	Allele 2
	ANTEBI Edith	Allele 1
	ANTEBI Edith	Allele 2
	HADJIGEORGIOU Rayan	Allele 1
	HADJIGEORGIOU Rayan	Allele 2
	SAINDOU BACAR Narcisse	Allele 2
	SAINDOU BACAR Narcisse	Allele 1
	VINCENT Thierry + 1	Allele 1
	VINCENT Thierry + 1	Allele 2

## Sheet: Feuil2
#Uploaded_variation	Location	Allele	Consequence	IMPACT	SYMBOL	Gene	Feature_type	Feature	BIOTYPE	EXON	INTRON	ExAC_nonTCGA_Adj_AF	M-CAP_pred	clinvar_rs	clinvar_trait	codon_degeneracy	fathmm-MKL_coding_group	fathmm-MKL_coding_pred	fathmm-MKL_coding_rankscore	fathmm-MKL_coding_score	gnomAD_exomes_AC	gnomAD_exomes_AF	gnomAD_exomes_AFR_AC	gnomAD_exomes_AFR_AF	gnomAD_exomes_AFR_AN	gnomAD_exomes_AMR_AC	gnomAD_exomes_AMR_AF	gnomAD_exomes_AMR_AN	gnomAD_exomes_AN	gnomAD_exomes_ASJ_AC	gnomAD_exomes_ASJ_AF	gnomAD_exomes_ASJ_AN	gnomAD_exomes_EAS_AC	gnomAD_exomes_EAS_AF	gnomAD_exomes_EAS_AN	gnomAD_exomes_FIN_AC	gnomAD_exomes_FIN_AF	gnomAD_exomes_FIN_AN	gnomAD_exomes_NFE_AC	gnomAD_exomes_NFE_AF	gnomAD_exomes_NFE_AN	gnomAD_exomes_OTH_AC	gnomAD_exomes_OTH_AF	gnomAD_exomes_OTH_AN	gnomAD_exomes_SAS_AC	gnomAD_exomes_SAS_AF	gnomAD_exomes_SAS_AN	gnomAD_genomes_AC	gnomAD_genomes_AF
RYR1:c.10097G>A	19:38519292-38519292	A	missense_variant	MODERATE	RYR1	ENSG00000196218	Transcript	ENST00000355481	protein_coding	67/105	-	8.872e-04	D	rs137932199	Multiminicore/minicore/multicore_disease	-	AEFDBI	D	0.34723	0.71412	209	8.497731e-04	1	6.553939e-05	15258	30	8.935486e-04	33574	245948	7	7.113821e-04	9840	-	-	17234	-	-	22272	145	1.300308e-03	111512	6	1.095690e-03	5476	20	6.497304e-04	30782	21	6.783384e-04
RYR1:c.10097G>A	19:38519292-38519292	A	missense_variant	MODERATE	RYR1	ENSG00000196218	Transcript	ENST00000359596	protein_coding	67/106	-	8.872e-04	D	rs137932199	Multiminicore/minicore/multicore_disease	-	AEFDBI	D	0.34723	0.71412	209	8.497731e-04	1	6.553939e-05	15258	30	8.935486e-04	33574	245948	7	7.113821e-04	9840	-	-	17234	-	-	22272	145	1.300308e-03	111512	6	1.095690e-03	5476	20	6.497304e-04	30782	21	6.783384e-04
RYR1:c.10097G>A	19:38519292-38519292	A	3_prime_UTR_variant,NMD_transcript_variant	MODIFIER	RYR1	ENSG00000196218	Transcript	ENST00000594335	nonsense_mediated_decay	27/49	-	-	-	-	-	-	-	-	-	-	-	-	-	-	-	-	-	-	-	-	-	-	-	-	-	-	-	-	-	-	-	-	-	-	-	-	-	-	-
RYR1:c.10097G>A	19:38519292-38519292	A	missense_variant	MODERATE	RYR1	ENSG00000196218	Transcript	ENST00000599547	protein_coding	2019-06-01	-	8.872e-04	D	rs137932199	Multiminicore/minicore/multicore_disease	-	AEFDBI	D	0.34723	0.71412	209	8.497731e-04	1	6.553939e-05	15258	30	8.935486e-04	33574	245948	7	7.113821e-04	9840	-	-	17234	-	-	22272	145	1.300308e-03	111512	6	1.095690e-03	5476	20	6.497304e-04	30782	21	6.783384e-04
RYR1:c.10097G>A	19:38519292-38519292	A	upstream_gene_variant	MODIFIER	RYR1	ENSG00000196218	Transcript	ENST00000600337	retained_intron	-	-	-	-	-	-	-	-	-	-	-	-	-	-	-	-	-	-	-	-	-	-	-	-	-	-	-	-	-	-	-	-	-	-	-	-	-	-	-	-
[truncated: 34 more columns]
